# Supplementary material for: Gene Repositioning Is Under Constraints After Evolutionary Conserved Gene Neighborhood Separate
Source: Front Genet. 2019 Oct 3;10:1030. doi: 10.3389/fgene.2019.01030 (PMC6785632; doi:10.3389/fgene.2019.01030)
Supplement: Supplementary file 2 [file Table_1.xlsx]

## Sheet: Sheet1
Table S1 The list of 902 yeast evolutionary-conserved neighboring but S. cerevisiae separated gene pairs. The species in which their orthologous counterparts are gene neighbors were indicated (1 indicated neighborhood in the specie, 0 indicated no neighborhood in the specie).
		Candida albicans	Candida glabrata	Debaryomyces hansenii	Kluyveromyces lactis	Kluyveromyces waltii	Saccharomyces bayanus	Saccharomyces castellii	Saccharomyces mikatae	Saccharomyces paradoxus	Yarrowia lipolytica
YAL061W	YOR375C	0	0	0	1	0	1	1	1	0	0
YAL055W	YOR368W	0	1	0	1	1	0	1	0	0	0
YAL049C	YOR363C	0	1	0	0	0	1	1	1	1	0
YAL044W-A	YGL220W	0	1	0	1	1	0	1	1	1	0
YAL041W	YOR356W	1	0	1	1	1	0	0	0	0	1
YAL035W	YGR173W	1	1	1	1	1	0	0	1	1	0
YAL034W-A	YOR338W	0	1	1	1	0	1	1	1	1	0
YAL027W	YOR324C	0	1	0	1	1	1	1	1	1	0
YAL022C	YOL042W	0	0	0	1	1	1	1	1	1	0
YAL022C	YOR321W	0	1	0	1	1	1	1	1	1	1
YAL020C	YOL042W	0	1	0	1	1	0	1	1	1	0
YAL016W	YOL043C	0	1	0	1	1	1	1	0	1	0
YAL013W	YFR055W	0	1	0	0	0	1	0	1	1	1
YAL013W	YOL041C	1	0	1	1	1	0	0	0	0	1
YAL010C	YKR010C	0	0	0	1	1	1	1	1	1	0
YAL008W	YOR016C	0	1	0	0	0	1	1	1	1	0
YAR002W	YOR016C	0	1	0	1	1	1	1	1	1	0
YAR003W	YOR016C	0	1	1	1	1	1	1	1	1	0
YAR014C	YBR017C	1	1	1	1	1	0	1	0	0	1
YBL107C	YPR032W	0	0	0	1	1	1	1	1	1	0
YBL105C	YPR032W	0	0	0	1	1	1	1	1	1	0
YBL104C	YOL067C	0	1	0	0	0	1	1	1	1	0
YBL102W	YOL067C	0	1	1	1	1	0	1	1	0	0
YBL102W	YPR030W	0	1	0	1	1	0	1	1	0	0
YBL097W	YER182W	0	1	0	1	0	1	1	1	1	0
YBL093C	YER182W	0	1	0	0	0	1	1	1	1	0
YBL092W	YER120W	0	1	0	1	0	1	1	1	1	0
YBL091C	YER120W	1	1	1	1	0	1	1	1	1	0
YBL090W	YIL088C	0	1	0	1	1	1	0	1	1	0
YBL086C	YER114C	0	0	0	1	1	1	1	1	1	0
YBL084C	YER114C	1	1	1	1	1	1	1	1	1	0
YBL078C	YER105C	0	0	0	1	1	1	1	1	1	0
YBL076C	YLL024C	0	1	0	1	1	1	1	0	0	0
YBL074C	YER102W	0	1	0	1	1	1	1	1	1	0
YBL071W-A	YER101C	0	0	0	1	1	1	1	1	1	0
YBL071W-A	YER102W	1	1	0	1	1	1	1	1	1	1
YBL066C	YER098W	0	1	0	1	1	1	1	1	1	0
YBL057C	YER089C	0	1	0	0	0	1	1	1	1	0
YBL052C	YER088C	0	1	0	1	1	1	1	1	1	0
YBL051C	YER087C-B	1	1	1	1	1	0	1	0	0	0
YBL046W	YLR163C	0	1	0	1	1	0	0	0	0	0
YBL036C	YBR086C	1	1	1	1	1	0	1	0	0	0
YBL031W	YMR056C	0	1	0	1	1	1	1	0	0	0
YBL029C-A	YMR056C	0	1	0	1	1	0	1	0	0	0
YBL028C	YBR084C-A	1	0	1	1	1	1	1	1	1	0
YBL018C	YNR065C	1	1	1	1	1	1	1	0	0	0
YBL016W	YNR065C	0	1	0	1	0	0	1	0	0	0
YBL010C	YGL021W	0	0	0	1	1	1	1	0	1	0
YBL010C	YKR067W	0	1	0	0	0	1	0	1	1	0
YBL006C	YGL012W	0	0	0	1	1	0	1	0	0	0
YBL004W	YDL002C	1	1	1	1	1	0	0	0	0	0
YBL001C	YDR224C	0	1	0	1	0	1	1	0	0	1
YBR003W	YMR101C	0	1	0	1	1	1	0	1	1	1
YBR004C	YDR003W	0	1	0	0	1	1	0	1	1	0
YBR006W	YDR003W	0	1	0	1	0	0	0	1	1	0
YBR015C	YDR513W	0	1	0	1	1	1	1	1	1	0
YBR018C	YDR009W	0	0	0	0	0	1	1	1	1	0
YBR026C	YHL014C	0	1	0	0	0	1	1	1	1	0
YBR030W	YDR012W	0	1	0	1	1	1	1	1	1	0
YBR037C	YHL014C	0	1	0	1	1	1	1	1	1	0
YBR037C	YNL192W	0	1	0	0	1	1	1	1	1	0
YBR040W	YBR222C	0	1	0	1	1	0	1	1	1	0
YBR047W	YDR025W	0	0	0	1	0	1	1	0	1	0
YBR057C	YDR035W	0	1	0	1	1	0	1	0	0	0
YBR060C	YDR045C	1	0	1	1	1	0	0	0	0	1
YBR060C	YNL020C	1	1	1	1	1	1	0	0	1	0
YBR061C	YDR037W	1	0	1	1	1	1	0	0	1	0
YBR065C	YDR043C	0	1	0	1	0	1	1	0	1	0
YBR071W	YDR171W	0	0	0	1	0	1	1	1	1	0
YBR077C	YDR052C	0	0	0	1	1	0	1	0	0	0
YBR079C	YDR522C	0	1	0	1	1	1	1	0	1	0
YBR083W	YGR204W	0	1	0	1	0	1	1	1	1	0
YBR088C	YPR051W	1	0	1	1	1	0	0	0	0	0
YBR088C	YPR052C	0	0	0	1	1	1	1	1	1	0
YBR091C	YPR052C	0	0	0	1	1	0	1	0	0	0
YBR103W	YPR058W	0	1	0	0	0	1	1	1	1	0
YBR106W	YGR066C	0	1	0	1	0	1	1	1	1	0
YBR115C	YPR074C	0	0	0	0	0	1	1	1	1	1
YBR120C	YIR009W	0	1	0	1	1	1	1	1	1	0
YBR120C	YPR081C	0	0	0	1	1	1	1	1	1	0
YBR123C	YER089C	0	0	0	1	1	1	1	1	1	0
YBR126C	YER089C	0	1	0	1	1	1	1	1	1	0
YBR146W	YOL086C	0	0	0	1	1	1	1	0	1	0
YBR149W	YOL091W	0	0	0	0	0	1	1	1	1	0
YBR149W	YOL089C	0	0	0	1	1	1	1	0	1	0
YBR151W	YOL089C	0	0	0	1	1	1	1	1	1	0
YBR154C	YOL087C	1	1	1	1	1	0	0	0	0	1
YBR160W	YPL057C	0	0	0	1	0	0	1	1	0	0
YBR162W-A	YJL171C	0	0	0	1	1	0	1	0	0	0
YBR167C	YLR324W	0	1	0	1	1	1	0	1	1	0
YBR170C	YPL106C	1	1	1	1	1	1	1	1	1	1
YBR171W	YPL105C	0	1	0	1	1	1	1	1	1	1
YBR179C	YPL095C	0	1	0	1	1	1	1	1	1	0
YBR192W	YPL079W	0	0	0	1	1	1	1	1	1	1
YBR196C	YPL077C	0	1	0	1	1	1	1	1	1	0
YBR196C	YPR178W	0	0	0	1	1	1	1	1	1	0
YBR198C	YPL077C	0	1	0	0	0	1	1	1	1	0
YBR198C	YPL076W	1	0	1	1	1	0	0	0	0	1
YBR204C	YPL053C	0	1	0	1	1	1	1	0	0	0
YBR211C	YHR086W	0	1	0	1	1	1	0	1	1	0
YBR213W	YGL056C	0	1	0	0	0	1	1	1	1	0
YBR213W	YHR086W	0	1	0	1	0	1	0	1	1	0
YBR215W	YGL060W	1	1	1	1	1	1	1	1	1	0
YBR217W	YGL062W	0	1	0	0	0	1	1	1	1	0
YBR217W	YGL060W	1	1	1	1	1	1	1	1	1	0
YBR222C	YDR018C	0	1	0	1	1	1	1	1	1	0
YBR237W	YGL107C	0	1	0	0	0	1	1	0	1	0
YBR243C	YGL101W	0	1	0	1	1	1	1	1	1	1
YBR243C	YGL100W	1	0	1	1	1	0	0	0	0	1
YBR245C	YKL026C	0	1	0	1	1	1	0	1	0	0
YBR248C	YDR035W	0	1	0	1	1	1	1	1	1	0
YBR250W	YDR035W	0	0	0	0	0	1	1	1	1	0
YBR255C-A	YIR011C	0	0	0	1	1	0	1	0	0	0
YBR257W	YJL046W	1	0	1	1	1	0	0	0	0	1
YBR258C	YJL047C	0	1	0	1	1	1	1	1	1	0
YBR260C	YJL047C	0	1	0	1	1	1	1	1	1	0
YBR264C	YLR058C	0	1	0	1	1	0	1	1	1	0
YBR271W	YJL058C	0	1	0	0	0	1	1	1	1	0
YBR272C	YJL048C	0	1	0	0	0	1	1	1	1	0
YBR274W	YJL048C	0	1	0	1	1	0	1	1	1	0
YBR276C	YOR358W	0	1	0	1	1	1	0	1	1	0
YBR289W	YOL062C	0	1	0	1	1	1	0	0	1	0
YCL069W	YDR018C	1	0	1	1	1	1	0	1	1	1
YCL052C	YDR528W	0	1	0	1	1	1	1	1	1	0
YCL047C	YDR519W	1	0	1	0	1	0	0	0	0	1
YCL047C	YDR522C	0	1	1	0	0	1	1	1	1	0
YCL044C	YDR518W	0	1	0	1	1	1	1	1	1	0
YCL039W	YLR446W	0	1	0	1	0	1	1	1	1	0
YCL038C	YDR515W	0	1	0	1	0	1	1	1	1	0
YCL034W	YDR513W	0	0	0	1	1	1	1	1	1	1
YCL017C	YNL003C	1	1	1	1	1	0	0	0	0	0
YCL016C	YNL003C	1	0	1	1	1	0	0	0	0	1
YCL012C	YNL004W	0	1	1	0	0	1	1	1	1	0
YCL010C	YNL004W	1	1	1	0	0	1	1	1	1	1
YCL001W	YNL001W	0	1	0	1	1	0	1	0	0	0
YCR003W	YDR032C	0	0	0	1	1	1	1	1	0	0
YCR009C	YNR002C	0	1	0	1	0	1	1	1	1	0
YCR011C	YNR002C	0	1	0	0	0	1	0	1	1	0
YCR032W	YJL191W	0	1	0	0	0	1	1	1	1	0
YCR033W	YJL194W	1	0	1	1	1	0	1	0	0	0
YCR047C	YNR019W	0	0	1	0	1	1	1	1	1	0
YCR051W	YNR019W	0	1	0	0	0	1	1	1	1	0
YCR051W	YNR021W	1	0	1	1	1	0	1	0	0	0
YCR053W	YOR295W	0	0	0	1	0	1	1	1	1	0
YCR060W	YDL177C	1	1	1	1	0	0	1	1	0	0
YCR063W	YPR104C	1	1	1	1	1	0	1	0	0	0
YCR066W	YNR026C	1	1	1	1	1	1	1	1	1	1
YCR066W	YPR104C	0	1	0	1	1	1	1	1	1	0
YCR068W	YNR026C	0	1	0	0	0	1	1	1	1	0
YCR068W	YNR028W	0	1	0	1	0	1	1	1	1	0
YCR071C	YNR028W	0	1	0	0	0	1	1	1	1	0
YCR072C	YNR031C	0	0	0	1	1	1	1	1	1	0
YCR079W	YNR037C	1	0	1	1	1	0	0	0	0	1
YCR084C	YNR043W	1	1	1	1	1	0	1	0	0	0
YCR088W	YNR044W	0	1	0	0	0	0	1	1	1	0
YCR092C	YNR047W	0	0	0	1	1	1	1	1	1	0
YCR093W	YNR048W	0	1	0	1	1	1	1	1	1	0
YCR095C	YNR048W	0	1	0	0	0	1	1	1	1	0
YDL240W	YNL225C	0	1	0	0	0	1	0	1	1	0
YDL238C	YNL225C	0	1	0	0	0	1	1	1	1	0
YDL235C	YNL218W	0	1	0	1	1	0	1	0	0	1
YDL233W	YNL214W	0	1	0	1	1	0	1	0	0	0
YDL231C	YOR208W	0	1	0	1	1	1	1	1	1	1
YDL220C	YNL194C	0	1	0	1	1	1	1	1	1	0
YDL219W	YPR149W	0	1	0	0	0	1	1	1	1	0
YDL212W	YNL176C	0	1	0	0	0	1	1	1	1	0
YDL207W	YDR237W	1	0	1	1	1	0	0	0	0	1
YDL207W	YJR106W	0	1	0	0	0	1	1	1	1	0
YDL205C	YJR106W	0	1	0	0	0	1	1	1	1	0
YDL202W	YER096W	0	1	0	0	0	1	1	1	1	0
YDL198C	YDR228C	1	0	1	1	1	0	0	0	0	1
YDL195W	YDL138W	0	1	0	1	1	1	1	1	1	0
YDL193W	YDL138W	0	1	0	1	1	1	1	1	1	0
YDL193W	YMR138W	0	1	0	1	1	1	1	1	0	0
YDL190C	YDL136W	1	1	1	1	0	1	1	1	1	0
YDL186W	YDL134C	0	0	0	1	1	0	1	0	0	0
YDL183C	YDL133W	1	0	1	1	1	0	0	0	0	1
YDL180W	YDL130W-A	0	1	0	0	0	1	0	1	1	0
YDL180W	YNL289W	0	1	0	0	0	1	0	1	1	0
YDL177C	YEL071W	0	1	1	0	0	1	0	1	1	0
YDL156W	YLR210W	0	1	0	0	1	1	1	1	1	0
YDL153C	YFL003C	0	1	0	1	0	1	1	1	1	0
YDL143W	YKR070W	0	1	0	1	1	1	0	1	1	0
YDL143W	YLR215C	1	0	1	1	1	0	0	0	0	1
YDL141W	YKR070W	0	1	0	1	1	1	0	1	0	0
YDL136W	YMR138W	0	1	0	1	0	1	1	1	0	0
YDL128W	YNL289W	1	1	1	1	0	1	1	1	1	0
YDL126C	YNL289W	0	1	0	1	1	1	1	1	1	0
YDL122W	YNL016W	1	1	1	1	1	0	1	0	0	0
YDL119C	YGL155W	1	0	1	1	1	0	0	0	0	1
YDL115C	YLR426W	0	1	1	1	0	1	1	1	1	0
YDL112W	YDR425W	1	1	1	1	1	1	1	0	1	0
YDL111C	YGL146C	0	0	0	1	1	0	1	0	0	0
YDL092W	YML013W	0	1	1	1	1	1	1	1	0	0
YDL090C	YML013W	1	1	1	1	1	1	1	1	1	1
YDL089W	YMR153W	1	1	1	1	1	1	0	1	1	1
YDL087C	YMR153W	0	1	0	1	0	1	0	1	1	0
YDL086W	YMR146C	1	1	1	1	1	0	0	0	0	0
YDL085C-A	YMR145C	0	0	0	0	0	1	1	1	1	0
YDL085C-A	YMR146C	0	1	0	1	1	0	1	0	0	0
YDL084W	YMR143W	0	0	0	0	0	1	0	1	1	0
YDL084W	YMR145C	0	0	0	0	1	1	1	0	1	0
YDL078C	YOL128C	0	1	0	1	1	1	1	1	1	0
YDL076C	YLR406C	0	1	0	1	0	1	1	1	0	0
YDL067C	YLR395C	1	0	1	1	1	0	0	0	0	0
YDL067C	YLR396C	1	0	1	1	1	0	0	0	0	0
YDL060W	YLR388W	1	1	1	1	1	0	1	0	0	1
YDL058W	YML032C	1	1	1	1	0	1	1	1	1	0
YDL051W	YJL174W	0	1	0	1	1	1	1	1	1	0
YDL043C	YPL015C	0	1	0	0	1	1	1	0	1	0
YDL025C	YOL059W	0	1	0	0	0	0	1	1	1	0
YDL020C	YHR073W	0	1	0	1	0	1	1	1	1	0
YDL020C	YOR283W	1	1	0	1	1	1	1	0	1	0
YDL017W	YOR016C	0	1	0	1	1	1	1	0	1	0
YDL008W	YDR513W	0	1	0	1	1	1	0	0	1	0
YDR014W	YPL279C	0	1	0	0	1	1	1	1	0	0
YDR032C	YNR001C	0	1	0	1	1	1	1	1	0	0
YDR052C	YMR022W	0	1	1	0	0	1	1	1	1	0
YDR065W	YER139C	0	1	0	1	1	1	1	0	1	0
YDR068W	YER144C	0	1	0	1	0	1	1	0	1	0
YDR076W	YER150W	0	1	0	1	1	1	1	1	1	0
YDR078C	YER150W	0	1	0	0	0	1	1	1	1	0
YDR079C-A	YER157W	1	0	1	1	1	0	0	0	0	1
YDR086C	YER158C	0	0	0	0	0	1	1	1	1	0
YDR092W	YER166W	0	1	0	1	0	0	1	0	1	0
YDR100W	YER177W	0	1	0	1	1	1	1	0	0	0
YDR101C	YJL157C	0	1	0	0	0	1	1	1	1	0
YDR104C	YJL157C	0	0	0	0	1	1	1	1	1	0
YDR108W	YLR083C	0	1	0	1	1	1	1	1	1	1
YDR108W	YNL249C	0	1	0	0	0	1	1	1	1	0
YDR110W	YLR089C	0	0	0	1	1	1	1	0	1	0
YDR110W	YNL249C	0	1	0	0	0	1	0	1	1	0
YDR113C	YLR089C	0	0	0	0	0	1	1	1	1	0
YDR113C	YLR091W	0	1	0	1	1	0	0	0	0	0
YDR123C	YLR096W	0	1	0	1	1	0	1	1	1	0
YDR124W	YLR099C	0	0	0	0	1	1	1	1	1	0
YDR131C	YLR108C	0	1	0	1	0	1	1	0	1	0
YDR143C	YLR121C	0	1	1	1	1	1	1	0	0	0
YDR148C	YLR133W	0	1	0	1	1	1	1	1	1	1
YDR150W	YLR136C	0	1	0	1	1	1	1	0	1	0
YDR152W	YLR136C	0	1	0	1	1	1	1	1	1	0
YDR153C	YLR216C	0	1	0	1	1	1	0	0	0	0
YDR156W	YLR216C	0	1	0	1	0	1	1	0	0	0
YDR184C	YLR168C	1	0	1	1	1	1	0	1	1	0
YDR188W	YLR244C	1	1	1	1	1	0	1	0	0	0
YDR189W	YPL235W	1	1	1	1	1	1	1	1	1	0
YDR194C	YIL115C	0	1	0	0	0	1	1	0	1	0
YDR201W	YLR238W	1	1	1	1	1	1	1	0	1	0
YDR205W	YLR233C	0	1	0	0	0	1	1	1	1	0
YDR207C	YLR233C	0	1	0	1	1	1	1	1	1	0
YDR212W	YLR228C	0	1	0	1	1	1	1	0	1	1
YDR212W	YLR229C	0	0	1	1	1	0	1	0	0	1
YDR214W	YLR228C	0	0	0	1	1	1	1	1	1	1
YDR217C	YML081W	0	1	0	1	0	1	1	0	1	0
YDR218C	YNL199C	0	1	0	1	1	0	1	0	0	0
YDR218C	YNL197C	0	1	0	1	1	1	1	1	1	0
YDR221W	YLR225C	0	1	0	1	1	1	1	1	1	0
YDR225W	YKL024C	0	1	0	0	0	1	1	1	1	0
YDR243C	YMR018W	0	1	0	1	1	0	1	0	0	0
YDR243C	YMR293C	0	0	0	0	0	1	1	1	1	0
YDR246W	YPL026C	0	1	0	1	1	1	1	0	1	0
YDR248C	YPL026C	0	1	0	1	1	1	1	0	1	0
YDR249C	YPL032C	0	0	0	1	1	1	0	0	1	0
YDR257C	YLL026W	0	1	0	0	0	1	1	1	1	0
YDR260C	YOR028C	0	1	0	1	1	1	1	0	1	0
YDR260C	YOR190W	0	1	0	0	1	1	1	0	1	0
YDR265W	YOR034C	0	1	0	0	0	1	1	1	1	0
YDR266C	YIL003W	0	1	0	0	0	1	1	1	1	0
YDR283C	YDR503C	0	1	0	1	1	1	1	1	1	0
YDR285W	YDR503C	0	0	0	0	1	1	1	0	1	0
YDR286C	YHR046C	0	1	0	0	1	0	1	0	0	0
YDR288W	YHR042W	1	0	1	1	1	0	1	0	0	0
YDR288W	YHR046C	0	1	0	0	1	1	1	1	1	0
YDR294C	YPR179C	1	1	1	1	1	1	0	1	1	0
YDR301W	YHR033W	0	1	0	1	1	0	1	1	1	0
YDR302W	YLR387C	0	1	0	1	1	1	1	1	1	0
YDR310C	YHR061C	0	1	0	0	0	1	1	1	1	0
YDR322C-A	YHR076W	1	0	1	1	1	0	0	0	0	0
YDR328C	YLR072W	0	1	0	1	1	1	1	1	1	0
YDR335W	YHR088W	1	0	1	1	1	0	1	0	0	0
YDR336W	YHR089C	1	0	1	1	1	0	0	0	0	1
YDR339C	YHR032W	0	1	0	0	0	1	1	1	1	0
YDR349C	YHR097C	0	1	0	0	0	1	1	1	1	0
YDR350C	YHR103W	0	1	0	0	0	1	1	1	1	0
YDR354W	YHR106W	0	0	0	0	0	1	1	1	1	1
YDR357C	YHR108W	1	1	1	1	1	1	1	1	1	0
YDR359C	YHR108W	0	1	0	1	1	1	1	0	1	1
YDR363W-A	YOR117W	1	1	1	1	1	0	1	0	0	0
YDR367W	YOR119C	1	0	1	1	1	0	1	0	0	0
YDR367W	YOR120W	0	1	0	0	1	1	1	1	1	0
YDR369C	YOR120W	0	1	0	0	1	1	1	0	1	0
YDR372C	YLR286C	1	1	1	1	1	1	1	0	1	0
YDR378C	YOR127W	0	1	0	1	1	1	0	0	1	0
YDR381W	YOR129C	1	0	1	1	1	0	0	0	0	1
YDR383C	YNR002C	0	1	0	1	1	0	0	0	1	0
YDR383C	YOL039W	0	1	0	1	1	0	0	0	0	0
YDR386W	YOR133W	0	1	0	1	1	1	1	0	1	0
YDR388W	YOR134W	0	1	1	1	1	1	1	1	1	1
YDR390C	YOR134W	0	1	0	1	1	1	1	1	1	0
YDR394W	YOR149C	1	1	1	1	1	0	0	0	0	0
YDR397C	YJR132W	0	1	0	1	1	1	0	0	1	1
YDR398W	YJR133W	0	1	0	1	1	1	0	1	1	0
YDR408C	YOR156C	0	1	0	1	1	1	1	1	1	0
YDR410C	YOR156C	0	1	0	1	1	0	1	0	0	0
YDR416W	YEL051W	1	0	1	1	1	0	1	0	0	1
YDR424C	YML007W	0	1	0	0	0	0	1	1	1	0
YDR425W	YLR426W	0	1	0	1	0	1	0	1	1	0
YDR435C	YPL179W	0	1	1	1	1	0	0	1	1	0
YDR439W	YML018C	0	0	0	0	0	1	1	1	1	0
YDR440W	YML022W	0	1	0	1	1	1	0	1	1	0
YDR443C	YOR059C	0	0	0	1	1	1	1	1	1	0
YDR446W	YML024W	0	1	0	1	1	1	1	0	1	0
YDR448W	YML024W	1	1	1	1	1	1	1	0	1	1
YDR454C	YML030W	1	0	1	1	1	0	0	0	0	1
YDR456W	YML031W	1	1	1	1	1	0	0	0	0	0
YDR457W	YML034W	0	1	0	1	0	1	1	1	1	0
YDR460W	YNL326C	0	1	1	0	1	1	0	1	1	1
YDR464W	YHR006W	0	1	0	0	1	1	0	1	1	0
YDR468C	YOL100W	0	1	0	0	0	1	1	1	1	0
YDR470C	YHR010W	0	1	0	1	1	1	1	0	1	0
YDR472W	YHR010W	0	1	0	0	0	1	1	1	1	0
YDR476C	YOR019W	0	1	0	1	1	0	1	1	1	0
YDR478W	YHR150W	0	1	1	1	1	1	1	0	1	0
YDR485C	YOL096C	1	0	1	1	1	0	0	0	0	1
YDR487C	YOL097C	1	1	1	1	1	0	0	0	0	1
YDR493W	YOL002C	0	1	0	1	1	1	1	0	1	0
YDR496C	YOL103W	0	0	0	1	1	1	1	1	1	0
YDR498C	YOL103W	0	0	0	1	1	1	1	1	1	0
YDR499W	YLR185W	1	0	1	1	0	1	1	1	1	0
YDR499W	YLR186W	0	0	0	1	1	0	1	0	0	0
YDR503C	YLR180W	1	1	1	1	1	0	1	0	0	1
YDR510W	YKR039W	0	1	0	1	0	0	0	1	1	0
YDR515W	YLR446W	0	1	0	0	0	1	0	1	1	0
YDR517W	YLR446W	0	1	0	1	1	1	1	1	1	0
YDR522C	YHR102W	0	1	0	1	1	0	1	1	1	1
YDR522C	YMR022W	0	1	0	0	0	1	1	1	1	0
YEL062W	YPR141C	0	0	0	1	1	1	1	1	1	0
YEL058W	YOR003W	0	1	0	0	0	1	1	1	1	0
YEL048C	YJR051W	0	1	0	1	1	1	1	1	1	0
YEL046C	YJR051W	0	1	0	1	1	1	1	0	1	0
YEL042W	YJR049C	1	1	1	1	1	1	1	1	1	0
YEL038W	YJR048W	0	0	0	0	1	1	1	1	1	0
YEL037C	YPL050C	0	1	0	1	1	1	1	1	1	0
YEL032W	YJR047C	0	1	0	1	1	1	1	0	1	0
YEL026W	YJR039W	0	0	0	0	1	1	1	1	1	0
YEL026W	YPL234C	1	0	1	0	0	1	0	1	1	1
YEL024W	YJR039W	0	0	0	0	0	1	0	1	1	0
YEL023C	YJR031C	0	1	0	0	0	1	1	1	1	0
YEL021W	YJR031C	0	1	1	1	0	0	1	1	1	0
YEL016C	YHR022C	0	0	0	1	0	1	1	1	1	0
YER002W	YIR001C	1	1	1	1	1	0	1	0	0	0
YER016W	YMR089C	0	1	0	1	1	1	1	1	1	0
YER024W	YHR073W	0	1	0	1	0	1	1	1	1	0
YER025W	YLR451W	1	0	1	1	1	0	1	0	0	0
YER029C	YGL209W	0	1	1	1	1	1	1	1	1	0
YER038C	YGL225W	0	0	0	1	1	1	1	0	1	0
YER038C	YGL224C	0	1	0	1	1	1	0	1	1	0
YER041W	YFL021W	0	1	0	1	1	1	1	1	1	0
YER044C	YIL033C	1	0	1	1	1	0	0	0	0	1
YER046W	YIL036W	0	0	1	1	1	1	0	1	1	0
YER048W-A	YJR097W	1	1	1	0	0	0	1	1	0	0
YER058W	YIL051C	0	0	0	1	1	1	1	1	0	0
YER058W	YIL050W	1	0	1	1	1	1	1	1	0	1
YER063W	YIL053W	0	0	0	1	1	1	1	1	1	0
YER068W	YIL057C	0	1	0	1	1	1	1	1	1	0
YER072W	YPL061W	0	0	0	1	1	1	1	1	1	0
YER080W	YIL074C	0	0	0	0	1	1	1	1	1	0
YER098W	YOL061W	0	1	0	1	1	1	1	1	0	0
YER100W	YOL061W	0	1	0	1	1	1	1	1	0	0
YER112W	YLR083C	0	1	0	1	1	1	1	1	1	0
YER112W	YLR182W	0	0	0	1	1	1	1	1	1	0
YER118C	YIL088C	0	1	1	1	1	1	0	1	1	0
YER120W	YIL088C	1	0	1	0	0	1	0	1	1	0
YER124C	YPL204W	0	1	0	1	1	1	1	1	1	0
YER128W	YJL057C	0	1	0	0	1	1	1	1	1	0
YER133W	YGL197W	0	1	0	0	0	1	1	1	1	0
YER140W	YPL252C	1	1	1	0	1	1	1	1	1	0
YER168C	YFR032C	0	1	0	1	1	1	1	1	1	0
YER171W	YGL251C	0	1	0	1	1	1	1	1	1	1
YER171W	YKL024C	1	1	1	1	1	1	1	0	1	0
YER173W	YGL251C	0	1	0	1	1	1	1	1	1	0
YER173W	YPL059W	1	1	1	1	1	1	1	1	1	1
YER182W	YHR207C	0	1	1	1	1	0	1	0	0	0
YFL049W	YLR080W	0	1	0	1	1	1	0	1	1	1
YFL047W	YLR080W	0	1	1	1	1	1	0	1	1	0
YFL045C	YLR075W	1	1	0	1	1	0	0	0	0	1
YFL044C	YLR072W	0	1	0	0	0	1	1	1	1	0
YFL044C	YLR074C	1	1	1	1	1	0	1	0	0	1
YFL040W	YLR085C	0	1	0	1	1	0	0	1	1	0
YFL036W	YML085C	0	1	0	1	1	1	0	1	1	0
YFL034C-B	YLR061W	0	0	0	0	0	1	1	1	1	0
YFL034W	YLR060W	1	0	1	1	1	0	1	0	0	0
YFL021W	YGL225W	0	0	0	1	1	1	1	0	1	0
YFL005W	YML085C	0	1	0	0	1	1	0	1	1	0
YFL005W	YPL019C	0	1	0	1	1	1	1	1	1	0
YFL003C	YLR210W	0	1	0	1	0	1	1	1	1	0
YFL003C	YPL019C	0	1	0	0	0	1	1	1	1	0
YFL002C	YPL003W	0	1	0	1	1	0	1	0	0	0
YFL001W	YPL002C	1	1	1	1	1	0	1	0	0	0
YFR008W	YNR012W	0	1	0	0	0	1	0	1	1	0
YFR016C	YLR258W	0	1	0	0	0	1	1	1	1	0
YFR018C	YOL024W	0	1	0	0	0	0	1	1	1	0
YFR019W	YPL100W	0	0	0	1	0	1	1	1	1	0
YFR025C	YHR020W	1	0	1	1	1	0	0	0	0	1
YFR041C	YJL097W	1	1	1	1	1	0	1	0	0	0
YFR041C	YKR028W	1	1	1	1	1	1	1	1	1	1
YFR048W	YGL245W	1	1	1	1	1	0	0	0	0	0
YGL228W	YKR028W	0	1	0	1	1	1	1	1	1	1
YGL227W	YNL052W	0	1	0	1	1	1	0	0	0	0
YGL215W	YPR178W	0	1	0	1	1	1	1	1	1	0
YGL212W	YPR178W	0	1	0	1	1	0	1	1	1	0
YGL203C	YHR137W	0	1	0	1	1	1	1	0	0	0
YGL195W	YNL330C	0	0	0	0	1	1	1	1	1	0
YGL192W	YNL330C	0	1	0	1	0	1	1	1	1	0
YGL180W	YJL057C	1	0	1	0	1	1	1	1	1	0
YGL176C	YGL014W	0	1	0	0	1	1	1	1	0	0
YGL164C	YPR008W	1	1	1	0	1	1	1	1	1	0
YGL161C	YPR009W	0	1	0	1	1	1	0	1	1	0
YGL148W	YNL067W	0	1	0	0	0	1	1	1	1	0
YGL146C	YNL067W	0	0	0	0	0	1	0	1	1	0
YGL145W	YOR059C	0	1	0	1	1	1	1	1	1	0
YGL143C	YOR059C	0	1	0	1	1	1	0	1	1	0
YGL138C	YPL221W	1	1	1	1	1	1	1	1	1	0
YGL136C	YPL220W	1	1	1	1	1	1	0	1	1	1
YGL131C	YPL213W	1	0	1	1	1	0	0	0	0	1
YGL107C	YOR257W	0	1	0	1	1	1	1	1	1	0
YGL105W	YJL103C	1	0	1	1	1	0	1	0	0	1
YGL093W	YMR047C	0	1	0	1	1	0	1	1	1	0
YGL090W	YIL003W	0	1	0	0	1	1	1	1	1	0
YGL090W	YPL187W	0	1	0	0	0	0	1	1	1	0
YGL087C	YKR095W	1	1	1	1	1	1	1	1	1	1
YGL087C	YPL187W	0	1	0	0	0	1	1	1	1	0
YGL085W	YKR095W	0	1	0	1	1	1	1	1	1	0
YGL085W	YPL189W	0	1	0	1	1	1	0	1	1	1
YGL083W	YPL189W	0	1	0	1	0	1	0	1	1	0
YGL078C	YKL174C	0	1	0	1	1	1	1	1	1	0
YGL070C	YPL202C	0	1	0	1	1	0	1	1	0	0
YGL060W	YIL042C	0	1	0	0	0	1	1	1	1	0
YGL058W	YIL042C	0	0	1	1	1	1	1	1	1	0
YGL054C	YLR301W	1	1	0	1	1	0	1	0	0	0
YGL050W	YGR162W	0	1	0	0	1	1	1	1	0	0
YGL047W	YOR117W	0	1	0	1	1	1	0	1	1	0
YGL037C	YJR075W	0	1	1	1	1	1	1	1	1	0
YGL030W	YLR009W	1	1	1	1	0	1	0	1	1	1
YGL004C	YGR225W	0	1	0	0	0	1	0	1	1	0
YGR003W	YLR324W	0	1	0	0	0	1	1	1	1	0
YGR007W	YLR327C	1	1	1	1	1	1	0	1	1	0
YGR012W	YLR328W	0	0	0	1	1	1	0	1	1	0
YGR014W	YGR031W	0	1	0	1	1	0	1	1	1	0
YGR016W	YGR031W	0	1	0	1	1	1	1	1	1	0
YGR020C	YLR330W	1	0	1	1	1	0	0	0	0	1
YGR024C	YLR332W	0	1	0	0	1	1	1	0	1	0
YGR026W	YLR333C	0	1	0	1	1	1	1	1	1	0
YGR031W	YMR306W	0	1	0	1	1	1	1	0	0	0
YGR033C	YLR344W	1	0	1	1	0	1	0	0	1	0
YGR037C	YLR350W	0	1	0	1	1	1	1	1	1	0
YGR042W	YLR353W	0	1	0	1	1	1	1	1	1	0
YGR042W	YLR354C	0	1	0	0	1	1	1	1	1	0
YGR044C	YLR354C	0	1	0	1	0	1	1	1	1	0
YGR053C	YPR161C	0	1	0	1	1	1	1	1	1	0
YGR055W	YLR357W	0	1	0	1	1	1	1	1	1	0
YGR057C	YLR357W	0	1	0	0	0	1	1	1	1	0
YGR061C	YLR363W-A	1	0	1	1	1	0	1	0	0	0
YGR066C	YPR058W	0	0	0	0	0	1	1	1	1	0
YGR067C	YPR030W	0	1	0	1	0	0	1	0	1	0
YGR077C	YOL073C	0	1	0	1	1	0	1	0	0	0
YGR078C	YOL073C	1	1	1	1	1	0	0	0	0	0
YGR095C	YNL083W	0	1	0	1	1	1	1	1	1	0
YGR098C	YPR115W	0	1	0	1	1	1	1	0	0	0
YGR110W	YPR120C	0	0	0	0	0	1	0	1	1	0
YGR117C	YPR132W	0	1	0	1	0	1	1	1	1	0
YGR119C	YPR132W	0	1	0	0	0	1	1	1	1	0
YGR122W	YPR138C	0	1	0	1	1	1	0	1	1	0
YGR125W	YPR145W	0	1	0	0	1	1	0	1	1	0
YGR130C	YPR149W	0	1	0	1	1	1	1	0	0	0
YGR135W	YPR153W	1	0	1	1	1	0	0	0	0	0
YGR140W	YPR157W	0	1	0	1	1	1	1	1	0	0
YGR146C	YMR017W	0	1	0	1	0	0	1	0	0	0
YGR147C	YLR009W	0	0	0	1	0	1	1	1	1	0
YGR162W	YOR117W	0	1	0	1	1	1	1	1	1	0
YGR169C	YJR005C-A	0	1	0	0	0	1	1	0	1	0
YGR170W	YJR005C-A	0	1	0	0	0	1	1	1	1	0
YGR179C	YJL026W	0	1	0	1	1	1	1	1	1	0
YGR183C	YHR005C-A	0	1	0	1	0	1	1	0	0	0
YGR185C	YLR024C	1	0	1	1	1	0	1	0	0	0
YGR187C	YLL014W	0	1	0	1	1	0	1	0	0	0
YGR195W	YJR013W	1	0	1	1	1	0	1	0	0	0
YGR198W	YOR321W	0	1	0	1	1	1	0	0	1	0
YGR200C	YOR321W	0	1	0	1	1	1	1	0	1	1
YGR202C	YPR200C	1	0	1	1	1	0	0	0	0	1
YGR208W	YLR043C	0	1	0	1	1	1	1	1	1	0
YGR210C	YLR043C	0	1	0	0	0	1	1	1	1	0
YGR212W	YOR049C	0	1	0	0	0	1	1	1	1	0
YGR215W	YLR048W	0	0	0	1	1	1	1	1	1	0
YGR222W	YHR149C	0	1	0	1	0	1	1	1	1	0
YGR231C	YHR152W	0	0	0	1	1	1	1	1	0	0
YGR234W	YIL003W	1	0	1	0	0	0	0	0	0	1
YGR237C	YHR158C	0	1	0	1	0	1	1	1	1	0
YGR250C	YOR140W	0	1	0	1	1	1	1	1	1	0
YGR251W	YHR169W	0	1	0	1	1	0	1	0	0	0
YGR253C	YHR172W	1	1	1	0	0	0	1	0	0	1
YGR258C	YPR021C	0	1	0	0	0	1	1	1	1	0
YGR262C	YKL135C	0	1	0	0	0	1	1	1	1	0
YGR268C	YMR292W	1	0	1	1	1	0	0	0	0	0
YGR271W	YMR295C	0	1	0	1	1	0	0	1	1	0
YGR271W	YPR173C	0	1	0	0	0	1	1	1	1	0
YGR278W	YMR305C	0	1	0	1	1	0	1	0	1	0
YGR282C	YLL015W	0	1	0	0	0	1	1	1	1	0
YGR282C	YMR310C	1	0	1	1	0	1	0	1	1	0
YHL038C	YLL050C	0	1	0	0	1	0	1	0	0	0
YHL038C	YPL208W	0	0	0	0	0	1	0	1	1	0
YHL036W	YLL048C	0	1	0	1	1	0	1	0	0	0
YHL032C	YLL045C	0	1	0	1	0	1	1	1	1	0
YHL031C	YLL043W	0	1	0	1	1	0	1	0	0	0
YHL010C	YOL061W	1	1	0	1	1	1	0	0	1	0
YHL004W	YKL008C	0	1	1	1	1	0	0	1	1	0
YHL002W	YKL008C	0	1	1	1	1	1	1	1	1	1
YHR002W	YKL027W	0	1	0	1	1	0	0	1	1	0
YHR015W	YOR018W	0	0	0	0	1	1	1	1	1	0
YHR022C	YKL156W	0	1	0	1	1	0	1	0	0	0
YHR027C	YOR219C	0	1	0	1	1	1	0	1	1	0
YHR029C	YKL161C	0	1	0	0	1	0	1	1	1	0
YHR029C	YOR219C	0	1	0	1	1	1	0	1	1	0
YHR032W	YML061C	0	1	0	0	1	1	0	1	1	0
YHR046C	YKL157W	0	1	0	0	1	1	1	0	1	0
YHR048W	YKL157W	0	1	0	0	0	1	1	0	1	0
YHR048W	YOR280C	0	1	0	0	0	1	1	1	1	0
YHR081W	YLR072W	0	1	0	0	0	1	1	1	1	0
YHR089C	YOR064C	0	1	0	0	0	1	1	1	1	0
YHR097C	YJR101W	0	1	1	1	1	1	1	1	1	1
YHR102W	YIL044C	0	1	0	0	1	1	1	0	1	0
YHR111W	YOR016C	1	1	1	1	1	1	0	1	1	1
YHR116W	YNL121C	0	0	0	1	1	1	1	1	1	0
YHR118C	YNL121C	0	1	0	0	0	1	1	1	1	0
YHR120W	YNL124W	1	0	1	1	1	0	0	0	0	1
YHR121W	YNL128W	1	0	1	1	0	0	1	0	0	1
YHR122W	YNL130C	0	1	0	1	0	1	1	1	1	0
YHR124W	YNL132W	1	0	1	1	1	0	0	0	0	1
YHR124W	YNL130C	0	1	0	0	0	1	1	1	1	0
YHR127W	YNL138W	0	1	0	1	1	0	1	0	0	0
YHR128W	YNL147W	1	0	1	1	1	0	1	0	0	0
YHR129C	YNL144C	0	0	0	1	1	1	1	1	1	0
YHR132C	YNL157W	0	1	0	1	1	1	1	1	1	0
YHR134W	YNL156C	0	0	1	1	1	0	1	1	1	0
YHR140W	YNL162W	0	1	0	0	0	1	1	1	1	0
YHR140W	YNL160W	0	1	0	0	1	1	1	1	1	0
YHR142W	YNL162W	0	1	0	1	0	1	1	1	1	0
YHR156C	YNL260C	1	0	1	1	1	0	0	0	0	1
YHR172W	YOR393W	0	1	0	1	1	1	1	1	0	0
YHR175W	YOR393W	0	1	0	1	1	1	1	0	0	0
YHR176W	YOR337W	1	1	1	1	1	0	1	0	0	0
YHR177W	YIL006W	0	0	0	1	0	1	1	1	1	0
YHR188C	YMR288W	0	1	0	1	1	0	1	0	0	1
YHR202W	YJR145C	1	0	1	1	1	1	1	1	1	0
YHR205W	YLR057W	0	1	0	1	1	1	1	1	1	0
YHR205W	YOR140W	0	1	0	0	1	1	1	1	1	0
YHR207C	YOR140W	0	1	0	1	1	1	1	1	1	0
YHR209W	YKL017C	0	1	0	0	1	1	1	1	1	0
YHR209W	YPL059W	0	1	0	1	1	1	1	1	1	0
YIL160C	YNL271C	0	1	0	1	1	1	0	1	1	0
YIL157C	YKR100C	0	0	0	1	1	0	1	1	1	0
YIL155C	YKR098C	0	1	0	1	1	1	1	1	1	0
YIL150C	YKR095W	0	0	0	1	1	1	1	1	1	0
YIL150C	YKR096W	0	1	0	1	1	1	0	1	1	0
YIL136W	YNL074C	0	1	0	0	0	1	1	1	1	0
YIL134W	YNL074C	0	0	0	0	0	1	1	1	1	0
YIL134W	YNL069C	0	0	0	1	1	1	1	1	1	0
YIL132C	YNL068C	0	1	0	1	1	1	1	1	1	0
YIL130W	YNL068C	0	1	0	1	1	0	1	0	1	0
YIL127C	YOR290C	0	1	0	1	1	1	0	1	1	0
YIL125W	YNL067W	0	1	1	1	1	0	1	0	0	0
YIL124W	YNL066W	0	1	0	1	0	1	1	1	0	0
YIL122W	YNL066W	0	1	0	1	0	1	1	1	0	0
YIL118W	YOL007C	0	0	0	1	1	0	1	1	1	0
YIL115C	YLR242C	1	0	1	1	1	0	0	0	0	0
YIL115C	YNL055C	0	1	0	1	0	1	1	1	1	0
YIL112W	YNL053W	0	0	1	1	1	0	0	1	1	0
YIL110W	YNL052W	1	0	1	1	0	1	1	0	1	0
YIL108W	YNL049C	0	1	0	1	1	1	1	0	1	0
YIL106W	YNL047C	0	1	0	0	0	1	1	1	1	0
YIL101C	YNL041C	1	0	1	1	1	0	1	0	0	0
YIL098C	YNL037C	1	1	1	1	1	0	1	0	0	1
YIL096C	YNL020C	0	1	0	0	0	1	1	1	1	0
YIL094C	YNL020C	0	1	0	0	0	1	1	1	1	0
YIL087C	YNL031C	1	1	1	1	1	0	1	0	0	0
YIL084C	YNL029C	0	0	0	1	1	1	1	1	1	0
YIL083C	YNL026W	1	0	1	1	1	0	0	0	0	1
YIL079C	YKL194C	0	0	0	1	1	1	1	1	1	0
YIL077C	YKL194C	1	1	1	1	1	1	1	1	1	0
YIL069C	YOR208W	0	1	0	1	0	1	1	1	1	0
YIL069C	YPL061W	0	1	1	1	0	1	1	1	1	0
YIL056W	YPR006C	0	1	0	1	1	1	1	1	1	0
YIL047C	YMR162C	0	1	0	0	1	1	1	1	1	0
YIL046W	YOR178C	1	1	1	1	1	0	1	1	1	0
YIL044C	YOR037W	0	1	0	0	0	1	1	1	1	0
YIL044C	YOR178C	0	1	0	1	0	1	1	1	1	0
YIL042C	YOR037W	0	1	0	0	0	1	1	1	1	0
YIL042C	YPR148C	0	1	0	1	1	1	1	1	1	0
YIL040W	YPR148C	0	1	0	0	0	1	1	1	1	0
YIL039W	YPR072W	0	1	0	0	0	1	1	1	1	0
YIL037C	YPR072W	0	0	0	1	1	1	1	1	1	0
YIL001W	YOR109W	0	1	0	1	1	1	0	1	1	0
YIR005W	YJR097W	0	1	0	0	0	1	1	1	1	0
YIR009W	YPR080W	0	1	0	1	1	1	1	1	0	0
YIR015W	YOL038W	1	0	1	0	0	0	1	0	0	1
YIR017C	YOL036W	0	1	0	1	1	0	1	1	1	0
YIR022W	YKL011C	0	0	0	0	0	1	1	1	1	0
YIR023W	YKL013C	1	0	1	1	1	0	0	0	0	1
YIR028W	YJR115W	0	1	0	0	0	1	1	1	0	0
YIR032C	YKL020C	0	0	0	0	0	1	0	1	1	0
YIR034C	YKL021C	1	1	1	1	1	0	0	0	0	0
YJL194W	YOR307C	0	1	0	0	0	1	1	1	1	0
YJL183W	YJR030C	0	0	0	1	0	1	0	1	1	0
YJL183W	YMR018W	0	1	0	1	1	1	1	0	1	0
YJL180C	YJR030C	0	0	0	1	1	1	0	1	1	0
YJL178C	YKL180W	0	0	0	1	0	1	1	1	1	0
YJL176C	YKL180W	1	0	1	0	0	1	1	1	1	0
YJL171C	YPL057C	0	0	0	1	1	1	1	1	1	0
YJL166W	YKL168C	0	1	0	0	0	1	1	1	1	0
YJL163C	YPL203W	0	1	0	1	1	1	1	1	0	0
YJL140W	YPL053C	0	1	0	1	1	0	1	1	1	0
YJL132W	YKR052C	0	1	0	0	0	1	1	1	1	0
YJL131C	YOR303W	0	1	0	1	1	0	1	0	1	0
YJL128C	YKR050W	0	1	0	1	1	1	1	1	1	0
YJL115W	YNL066W	0	1	0	1	1	0	1	0	1	0
YJL111W	YKR036C	0	1	0	1	1	1	1	0	1	0
YJL109C	YKR034W	0	1	0	0	0	1	1	1	1	0
YJL106W	YKR029C	0	1	0	1	1	1	1	1	1	1
YJL104W	YKR029C	1	1	1	0	1	1	1	1	1	1
YJL100W	YOR299W	0	0	0	1	1	1	1	1	1	0
YJL097W	YKR028W	0	1	0	1	0	0	1	0	1	0
YJL097W	YLR304C	0	1	0	1	1	0	1	0	1	0
YJL095W	YLR304C	0	1	0	1	1	1	1	1	1	0
YJL093C	YOL095C	0	1	0	1	0	1	1	1	0	0
YJL091C	YOL095C	0	1	0	1	1	1	1	1	1	0
YJL085W	YPR030W	0	1	0	1	1	1	1	1	1	0
YJL074C	YKR010C	0	1	0	0	1	1	1	1	1	0
YJL071W	YML035C	0	1	0	0	1	1	1	1	1	0
YJL066C	YOR358W	0	1	0	1	1	1	1	0	1	0
YJL062W	YLR387C	1	0	1	1	1	0	0	0	0	0
YJL051W	YLR398C	0	1	0	1	1	1	1	1	1	0
YJL048C	YLR025W	0	1	0	1	1	1	0	1	1	0
YJL035C	YOR069W	0	1	0	1	1	1	1	1	1	0
YJL030W	YJL008C	0	1	0	1	1	1	0	1	1	0
YJL004C	YLL008W	0	1	1	1	1	0	0	0	0	0
YJL002C	YLL003W	0	1	0	1	1	0	1	0	0	1
YJR004C	YML028W	0	1	0	1	1	1	1	0	1	0
YJR004C	YML027W	1	0	1	1	1	1	0	1	1	0
YJR021C	YNL147W	0	1	0	1	0	0	1	1	1	0
YJR024C	YNL147W	0	1	0	1	1	0	1	1	1	0
YJR031C	YLR216C	0	1	1	1	0	1	0	1	1	0
YJR033C	YLR216C	0	1	0	1	1	1	1	1	1	0
YJR042W	YPL234C	1	1	1	1	1	0	0	0	0	0
YJR047C	YPL050C	0	1	0	1	1	1	0	1	1	0
YJR048W	YPL178W	0	0	0	0	1	1	1	1	1	0
YJR049C	YPL178W	0	0	0	1	1	1	1	1	1	0
YJR057W	YLR170C	1	1	1	0	0	0	1	0	1	0
YJR060W	YKL201C	0	1	1	1	1	1	1	1	1	0
YJR060W	YKL101W	0	1	0	0	1	1	1	1	1	0
YJR062C	YKL201C	1	1	1	1	1	1	1	1	1	0
YJR065C	YKL203C	0	1	0	0	1	1	1	0	1	0
YJR067C	YKL203C	0	1	0	1	1	1	1	1	1	0
YJR072C	YKL207W	1	1	1	1	1	0	1	0	0	0
YJR077C	YOR178C	0	0	0	0	1	1	1	1	1	0
YJR090C	YPR042C	0	1	1	1	1	0	1	1	1	0
YJR092W	YPR042C	0	1	0	1	1	0	1	1	1	0
YJR101W	YLR225C	0	1	0	0	1	1	1	1	1	0
YJR115W	YLR163C	0	0	0	1	0	1	0	1	0	0
YJR117W	YPR114W	0	0	0	1	1	0	1	1	1	0
YJR124C	YLR451W	0	1	1	1	1	0	1	0	0	0
YJR131W	YML082W	0	1	0	1	1	1	0	1	1	1
YJR141W	YOR143C	0	1	0	0	1	1	1	1	1	0
YJR143C	YOR143C	1	1	1	1	1	0	1	1	0	0
YJR145C	YLR057W	0	1	0	1	1	1	1	1	1	1
YKL197C	YKL101W	0	1	0	1	1	1	1	1	1	0
YKL195W	YLR424W	1	0	1	1	1	0	1	0	0	1
YKL192C	YLR422W	1	1	1	1	1	0	1	0	0	0
YKL189W	YLR417W	1	0	1	1	1	0	0	0	0	1
YKL188C	YLR413W	0	1	0	0	1	1	1	1	1	0
YKL186C	YLR413W	0	1	0	1	0	1	1	1	1	0
YKL167C	YPL203W	0	1	0	1	1	1	1	1	1	0
YKL161C	YML061C	0	1	0	0	1	0	1	1	1	0
YKL156W	YPL132W	1	0	1	1	1	0	1	0	0	0
YKL154W	YPL132W	0	1	0	1	1	1	1	1	1	0
YKL151C	YOR283W	0	1	0	0	1	1	1	1	1	0
YKL140W	YMR118C	0	1	0	0	1	1	1	1	1	0
YKL134C	YMR115W	0	1	0	1	1	1	0	1	0	0
YKL130C	YMR109W	0	1	0	0	0	1	1	1	1	0
YKL130C	YMR113W	0	0	0	0	0	1	1	1	1	0
YKL128C	YMR105C	0	1	0	0	0	1	0	1	1	0
YKL125W	YMR104C	0	0	0	1	1	1	1	1	1	0
YKL125W	YMR171C	0	0	0	1	0	1	1	1	1	0
YKL122C	YMR102C	0	1	0	1	1	1	1	1	1	0
YKL122C	YMR171C	0	0	0	1	1	0	1	1	1	0
YKL110C	YMR097C	1	0	1	1	1	0	0	0	0	1
YKL106W	YMR086W	0	0	0	1	1	1	0	1	1	0
YKL103C	YMR084W	0	1	0	1	1	1	1	1	1	0
YKL094W	YMR081C	0	1	0	1	1	0	1	1	1	0
YKL092C	YMR079W	1	1	1	1	1	1	0	1	1	0
YKL092C	YMR080C	1	0	1	1	1	0	0	0	0	1
YKL092C	YMR081C	0	0	0	0	0	1	1	1	1	0
YKL082C	YPL048W	0	1	0	1	1	1	0	1	1	0
YKL080W	YPL048W	0	1	0	1	1	1	0	1	1	0
YKL077W	YMR059W	0	0	0	1	1	0	1	0	0	1
YKL067W	YMR040W	0	1	0	0	0	1	1	1	1	0
YKL063C	YOL130W	0	1	0	0	0	1	1	0	1	0
YKL063C	YPR013C	0	1	0	1	1	1	1	1	1	0
YKL057C	YMR028W	1	0	1	1	1	0	1	0	0	0
YKL051W	YMR031C	0	1	0	1	1	1	1	1	1	0
YKL046C	YMR022W	0	0	0	1	1	0	1	0	0	0
YKL045W	YMR016C	0	0	0	1	0	1	1	1	1	0
YKL042W	YMR016C	0	0	0	1	0	1	1	1	1	0
YKL033W-A	YOL061W	0	0	1	1	1	0	1	0	0	1
YKL029C	YMR072W	0	1	0	0	0	1	0	1	1	0
YKR028W	YOR299W	0	1	0	1	1	1	1	1	1	0
YKR043C	YNL066W	0	1	0	1	1	0	1	1	0	0
YKR050W	YOR303W	0	1	0	1	1	0	1	0	1	0
YKR060W	YPL053C	0	0	0	1	1	1	1	1	1	0
YKR071C	YOR054C	0	1	0	1	0	1	0	1	1	0
YKR079C	YOR069W	0	1	0	1	1	1	1	1	1	0
YKR080W	YOR070C	1	0	1	1	1	0	0	0	0	1
YKR085C	YOR076C	0	1	0	1	1	1	0	1	1	0
YKR090W	YOR083W	0	0	0	1	1	1	1	1	1	0
YKR092C	YOR083W	0	0	0	0	1	1	0	1	1	0
YKR100C	YNL271C	0	0	0	1	1	0	1	1	1	0
YLL036C	YLR206W	0	0	0	1	1	1	0	1	1	0
YLL026W	YOR028C	0	1	0	1	1	1	1	0	0	0
YLL022C	YLR064W	0	1	0	0	1	1	1	0	1	0
YLL019C	YLR313C	0	1	0	0	0	1	1	1	1	0
YLL011W	YLR019W	1	1	1	1	1	0	1	1	1	0
YLL006W	YOL084W	0	1	0	0	1	1	1	0	1	1
YLR007W	YNL328C	0	1	0	1	1	1	0	1	1	0
YLR009W	YNL328C	1	1	1	1	1	1	0	0	1	0
YLR033W	YOL122C	1	1	1	1	1	0	1	0	1	1
YLR045C	YLR134W	0	1	0	1	1	0	1	0	1	0
YLR048W	YOR384W	0	0	0	1	1	1	1	0	1	0
YLR134W	YOL128C	0	1	0	1	1	0	1	1	0	0
YLR145W	YNR067C	0	1	0	1	1	1	0	0	1	0
YLR145W	YPR069C	0	1	0	1	1	1	0	0	1	1
YLR153C	YOR092W	0	0	0	1	1	1	1	0	1	0
YLR153C	YPL221W	0	0	0	1	0	1	1	1	1	0
YLR168C	YLR246W	0	1	0	1	1	0	1	0	0	0
YLR175W	YNL007C	0	1	0	1	1	0	1	0	0	1
YLR176C	YPL198W	1	0	1	1	1	0	0	0	0	1
YLR177W	YMR058W	0	1	0	1	0	1	0	1	1	0
YLR186W	YNL279W	0	0	0	1	1	0	1	0	0	0
YLR189C	YPL270W	1	0	1	0	0	1	1	0	1	0
YLR199C	YOR310C	0	1	0	1	1	1	0	1	0	0
YLR215C	YOR384W	0	0	0	1	1	1	0	1	1	0
YLR225C	YMR011W	0	1	0	1	1	1	1	0	0	0
YLR248W	YNL014W	0	1	0	1	1	1	0	1	1	0
YLR258W	YOL016C	0	1	0	1	1	1	1	1	1	0
YLR262C	YOR171C	0	1	0	1	1	1	1	0	1	0
YLR263W	YOR167C	0	1	0	1	1	1	1	0	1	0
YLR265C	YOR167C	0	0	0	0	0	1	1	0	1	0
YLR268W	YOR173W	0	0	0	1	1	1	1	0	1	0
YLR271W	YOR173W	0	0	0	1	1	1	1	0	1	0
YLR271W	YOR174W	1	0	1	1	1	0	0	0	0	0
YLR276C	YOR179C	0	1	0	1	1	1	1	0	1	0
YLR278C	YOR179C	0	1	0	1	1	0	1	1	1	0
YLR283W	YOR180C	0	1	0	1	1	1	0	1	1	0
YLR285W	YOR180C	0	0	0	1	1	1	1	0	1	0
YLR292C	YOR185C	0	1	0	1	1	1	0	1	1	0
YLR295C	YOR185C	0	1	0	1	1	1	1	1	1	0
YLR301W	YOR190W	0	1	0	0	0	1	1	0	1	0
YLR324W	YPL106C	0	1	0	0	0	1	1	1	1	0
YLR340W	YMR140W	0	1	0	1	1	0	1	0	0	1
YLR340W	YMR142C	1	0	1	1	0	0	1	0	0	1
YLR362W	YOR137C	1	1	1	1	1	0	0	0	0	0
YLR401C	YMR040W	1	0	1	1	1	0	0	0	0	1
YLR435W	YML057W	0	0	0	1	1	1	1	1	1	0
YLR436C	YML058W	0	1	0	1	1	0	1	0	1	0
YLR438W	YML058W	0	1	1	0	1	1	1	0	1	0
YLR440C	YML063W	0	1	0	0	0	1	1	1	1	0
YLR440C	YML061C	1	0	1	1	1	0	0	0	0	1
YLR443W	YML065W	0	1	0	1	1	1	1	1	1	0
YLR452C	YPR162C	1	0	1	0	0	1	1	1	1	0
YLR455W	YPR172W	0	1	0	1	1	1	1	0	1	0
YLR459W	YPR181C	0	1	0	1	1	0	1	0	0	1
YLR459W	YPR182W	1	0	1	1	1	0	1	0	0	0
YML130C	YML098W	0	1	0	1	1	0	1	0	0	1
YML129C	YML092C	0	0	0	1	1	0	1	0	0	0
YML123C	YML085C	0	1	0	1	1	1	1	1	1	0
YML121W	YMR145C	0	1	0	1	1	1	1	1	1	0
YML119W	YMR145C	0	1	0	0	0	1	1	1	1	0
YML119W	YMR285C	0	1	0	0	0	1	0	1	1	0
YML114C	YPL050C	0	1	0	0	0	1	1	1	1	0
YML107C	YMR271C	0	1	0	1	1	1	1	1	1	0
YML105C	YMR271C	1	1	1	1	1	1	1	1	1	1
YML103C	YMR267W	1	0	1	1	1	0	0	0	0	1
YML102W	YMR264W	1	1	1	1	1	0	1	0	1	0
YML086C	YOR037W	0	0	0	1	1	1	0	1	1	0
YML085C	YOR037W	0	1	0	0	0	1	1	1	1	0
YML081W	YPL176C	0	1	0	0	0	1	1	1	1	0
YML075C	YNL135C	1	1	1	1	1	1	1	1	1	0
YML073C	YNL135C	0	1	1	1	0	1	1	1	1	1
YML073C	YOR086C	1	1	1	1	0	1	1	1	1	0
YML071C	YOR086C	0	1	0	1	1	1	1	1	1	0
YML020W	YOR085W	0	1	0	0	0	1	1	1	1	1
YML018C	YOR085W	1	1	1	1	1	1	1	1	1	0
YML017W	YPL179W	0	0	0	0	0	1	1	1	1	0
YML002W	YOR007C	1	0	1	1	1	0	1	0	0	0
YMR001C	YOL006C	0	1	1	1	1	0	1	0	0	1
YMR005W	YOL011W	0	1	0	1	1	1	1	1	0	0
YMR022W	YPR008W	0	1	0	1	1	1	0	1	0	0
YMR031C	YNL031C	1	0	0	0	0	1	1	1	1	0
YMR038C	YPR013C	0	1	0	0	0	1	1	1	1	0
YMR040W	YOL130W	1	1	1	0	0	1	1	1	1	0
YMR044W	YPL128C	0	1	0	1	0	1	1	1	1	0
YMR053C	YOR270C	0	1	0	1	1	1	1	0	1	1
YMR120C	YNL008C	0	1	0	1	1	1	1	1	0	0
YMR173W	YOL116W	0	1	0	0	1	1	1	1	1	0
YMR176W	YPL224C	0	0	0	1	1	1	1	0	1	0
YMR176W	YPL223C	0	0	0	1	1	0	0	1	1	0
YMR179W	YPL228W	0	1	0	0	0	1	1	1	1	0
YMR184W	YPL232W	0	1	0	0	0	1	1	0	1	0
YMR185W	YPL240C	0	1	1	0	1	1	1	1	1	0
YMR191W	YPL249C	0	0	0	0	1	1	1	1	1	1
YMR193W	YPL249C-A	1	0	1	1	1	1	1	1	1	0
YMR193W	YPL249C	0	1	0	1	1	1	1	1	1	0
YMR196W	YPL250C	0	1	0	1	0	1	1	1	0	0
YMR197C	YPL253C	0	1	0	0	0	1	1	1	1	0
YMR197C	YPL252C	1	0	1	1	1	0	0	0	0	1
YMR208W	YNL092W	0	1	0	0	0	1	1	1	1	0
YMR208W	YOR271C	1	0	1	1	1	0	0	0	0	1
YMR221C	YOR280C	0	0	0	1	1	1	1	0	1	0
YMR223W	YOR280C	0	1	0	1	0	1	1	1	1	0
YMR223W	YOR281C	1	0	1	1	1	0	1	0	0	0
YMR231W	YOR293W	0	1	0	0	0	1	1	1	1	0
YMR232W	YOR295W	0	1	0	0	0	1	1	0	1	0
YMR236W	YOR299W	1	1	1	1	1	1	0	1	1	0
YMR238W	YOR299W	0	1	0	1	1	1	0	0	1	0
YMR241W	YOR307C	1	0	1	1	1	0	0	0	0	1
YMR241W	YOR312C	0	1	0	0	0	1	1	1	1	0
YMR244W	YOR316C	0	0	0	1	1	1	1	1	1	0
YMR250W	YOL052C	0	1	0	1	1	0	1	0	0	0
YMR251W	YOR066W	0	1	0	0	1	1	1	1	0	0
YMR255W	YPL264C	0	1	0	0	1	1	0	1	1	0
YMR265C	YOL084W	0	1	0	1	1	1	1	1	1	0
YMR267W	YOL084W	1	1	1	1	1	1	0	1	1	0
YMR269W	YOL030W	1	1	1	1	1	0	0	0	0	0
YMR279C	YPL184C	0	1	0	0	1	1	1	1	1	0
YMR285C	YPL184C	0	1	0	0	0	1	1	1	1	0
YMR306W	YOL030W	0	1	0	1	1	0	1	0	1	0
YNL316C	YOL133W	1	0	1	1	1	0	0	0	0	1
YNL310C	YOL131W	0	1	0	1	1	1	1	1	1	0
YNL308C	YOL131W	0	1	0	0	0	1	0	1	1	0
YNL306W	YOL128C	0	0	1	1	1	1	0	0	1	0
YNL306W	YOL127W	1	1	1	1	1	0	1	0	0	0
YNL300W	YOL115W	0	1	0	0	0	1	1	0	1	0
YNL297C	YOL113W	0	1	0	1	1	1	1	0	1	0
YNL294C	YOL112W	0	1	1	1	1	1	1	1	1	1
YNL292W	YOL112W	0	1	0	0	0	1	1	1	1	0
YNL292W	YOL110W	1	0	1	0	1	0	0	0	0	0
YNL265C	YNL231C	0	0	0	0	0	1	1	1	1	0
YNL185C	YOR267C	1	1	1	1	1	1	1	1	1	0
YNL182C	YOR267C	0	1	0	0	0	1	1	1	1	0
YNL155W	YPL204W	0	1	1	1	1	1	1	0	1	0
YNL107W	YOR110W	0	1	0	1	1	1	1	1	1	0
YNL103W	YOR108W	0	1	0	0	0	1	0	1	1	0
YNL102W	YOR106W	1	0	1	1	1	0	0	0	0	1
YNL094W	YOR091W	1	0	1	1	1	0	1	0	0	0
YNL094W	YOR092W	0	0	0	1	1	1	1	1	1	0
YNL092W	YOR089C	1	0	1	1	0	1	0	1	1	0
YNL086W	YOR086C	0	0	0	1	1	0	1	1	0	0
YNL059C	YOL007C	0	1	0	0	0	1	1	1	1	0
YNL032W	YOL007C	0	1	0	1	1	1	1	1	1	0
YNL032W	YOR103C	1	0	1	1	1	0	1	0	0	0
YNR022C	YOR295W	0	1	0	1	1	1	0	0	1	0
YOL100W	YOL002C	0	1	0	1	1	1	1	0	1	0
YOL067C	YPL015C	0	1	0	1	1	1	1	1	1	0
YOL066C	YOR109W	0	1	0	1	1	0	1	1	1	1
YOL064C	YOR109W	0	1	0	0	0	1	1	1	1	0
YOL057W	YOR283W	0	0	0	1	1	1	1	1	1	0
YOR003W	YPR141C	0	1	0	0	0	1	0	1	1	0
YOR016C	YPL208W	0	1	0	1	1	1	1	1	1	0
YOR018W	YPL100W	0	1	0	1	1	1	1	1	1	0
YOR025W	YPL235W	0	1	0	1	1	1	0	0	1	0
YOR033C	YOR344C	0	1	0	1	0	1	1	0	1	0
YOR037W	YOR106W	0	1	0	0	0	1	1	1	1	0
YOR098C	YPL053C	0	0	0	1	1	1	0	1	1	0
YOR140W	YPL200W	0	1	0	1	1	1	1	1	1	0
YOR198C	YPL117C	1	0	1	1	1	0	0	0	0	1
YOR205C	YPL119C	0	1	0	0	0	1	1	1	0	0
YOR209C	YPL125W	1	0	1	1	1	0	1	0	0	1
YOR210W	YPL126W	1	0	1	1	1	0	0	0	0	0
YOR212W	YPL129W	1	1	1	1	1	1	1	1	1	0
YOR221C	YPL134C	0	1	0	1	1	1	0	1	1	0
YOR223W	YPL134C	0	1	1	1	1	1	1	0	0	0
YOR224C	YPL135W	0	1	0	1	1	1	1	0	1	0
YOR228C	YPL137C	0	1	0	1	1	1	1	1	1	0
YOR232W	YPL141C	0	1	0	1	1	1	1	1	1	0
YOR232W	YPL140C	0	1	0	1	1	1	1	1	1	0
YOR236W	YPL145C	0	1	0	1	1	1	1	1	0	0
YOR244W	YPL151C	1	0	1	1	1	0	0	0	0	1
YOR249C	YPL163C	0	0	0	0	1	1	1	1	1	0
YOR261C	YPL172C	1	0	1	1	1	0	1	0	0	0
YOR332W	YPL060W	1	1	1	1	1	1	0	0	1	0
YOR337W	YPL171C	0	1	0	0	0	1	1	1	1	0
YOR363C	YPL221W	0	1	0	0	1	1	1	1	1	0
YPL204W	YPR023C	1	1	1	1	1	0	1	0	0	0
YPL053C	YPR128C	0	1	0	1	1	1	1	1	1	0
