# Supplementary material for: Gene Repositioning Is Under Constraints After Evolutionary Conserved Gene Neighborhood Separate
Source: Front Genet. 2019 Oct 3;10:1030. doi: 10.3389/fgene.2019.01030 (PMC6785632; doi:10.3389/fgene.2019.01030)
Supplement: Supplementary file 3 [file Table_2.xlsx]

## Sheet: Sheet1
Table S2 The list of 990 genes with evolutionary-conserved neighbors separated in S. cerevisiae (ECNS). Their S. cerevisiae gene neighbors were also shown.
ECNS genes	S. cerevisiae gene neighbors	S. cerevisiae gene neighbors
YCL069W	YCL073C	YCL068C
YCL052C	YCL054W	YCL051W
YCL047C	YCL048W	YCL045C
YCL044C	YCL045C	YCL046W
YCL039W	YCL042W	YCL040W
YCL038C	YCL039W	YCL037C
YCL016C	YCL017C	YCL014W
YCL010C	YCL011C	YCL009C
YCL001W	YCL002C	YCL001W-A
YCR003W	YCR002C	YCR004C
YCR009C	YCR008W	YCR010C
YCR011C	YCR010C	YCR012W
YCR032W	YCR031C	YCR033W
YCR047C	YCR046C	YCR049C
YCR051W	YCR048W	YCR050C
YCR053W	YCR052W	YCR054C
YCR060W	YCR059C	YCR061W
YCR063W	YCR061W	YCR065W
YCR066W	YCR065W	YCR067C
YCR068W	YCR067C	YCR069W
YCR071C	YCR069W	YCR072C
YCR072C	YCR071C	YCR073C
YCR079W	YCR077C	YCR081W
YCR088W	YCR087W	YCR087C-A
YCR092C	YCR091W	YCR093W
YCR093W	YCR092C	YCR094W
YCR095C	YCR094W	YCR095W-A
YDL240W	YDL240C-A	YDL239C
YDL238C	YDL239C	YDL237W
YDL235C	YDL236W	YDL234C
YDL233W	YDL234C	YDL232W
YDL231C	YDL232W	YDL230W
YDL220C	YDL222C	YDL219W
YDL219W	YDL221W	YDL220C
YDL212W	YDL213C	YDL211C
YDL207W	YDL208W	YDL206W
YDL205C	YDL206W	YDL204W
YDL198C	YDL199C	YDL197C
YDL195W	YDL196W	YDL194W
YDL193W	YDL194W	YDL192W
YDL190C	YDL191W	YDL189W
YDL186W	YDL188C	YDL185C-A
YDL183C	YDL184C	YDL182W
YDL180W	YDL181W	YDL179W
YDL177C	YDL178W	YDL176W
YDL156W	YDL157C	YDL155W
YDL153C	YDL154W	YDL151C
YDL141W	YDL142C	YDL140C
YDL138W	YDL139C	YDL137W
YDL136W	YDL137W	YDL135C
YDL134C	YDL135C	YDL133C-A
YDL128W	YDL129W	YDL127W
YDL126C	YDL127W	YDL125C
YDL122W	YDL123W	YDL121C
YDL119C	YDL120W	YDL117W
YDL115C	YDL116W	YDL114W
YDL112W	YDL113C	YDL111C
YDL111C	YDL112W	YDL110C
YDL092W	YDL094C	YDL093W
YDL090C	YDL091C	YDL089W
YDL089W	YDL090C	YDL088C
YDL087C	YDL088C	YDL086W
YDL086W	YDL087C	YDL085C-A
YDL085C-A	YDL086W	YDL086C-A
YDL084W	YDL085W	YDL083C
YDL078C	YDL079C	YDL077C
YDL076C	YDL077C	YDL075W
YDL067C	YDL069C	YDL068W
YDL060W	YDL061C	YDL059C
YDL058W	YDL059C	YDL057W
YDL051W	YDL052C	YDL049C
YDL043C	YDL044C	YDL042C
YDL025C	YDL027C	YDL026W
YDL020C	YDL021W	YDL019C
YDL017W	YDL018C	YDL015C
YDL008W	YDL010W	YDL009C
YDL002C	YDL003W	YDL001W
YDR003W	YDR002W	YDR003W-A
YDR009W	YDR007W	YDR008C
YDR012W	YDR011W	YDR013W
YDR018C	YDR017C	YDR019C
YDR025W	YDR024W	YDR026C
YDR032C	YDR031W	YDR033W
YDR035W	YDR034W-B	YDR036C
YDR037W	YDR036C	YDR038C
YDR043C	YDR042C	YDR044W
YDR045C	YDR044W	YDR046C
YDR052C	YDR051C	YDR054C
YDR068W	YDR067C	YDR069C
YDR076W	YDR075W	YDR077W
YDR078C	YDR077W	YDR079W
YDR092W	YDR091C	YDR093W
YDR100W	YDR099W	YDR101C
YDR101C	YDR100W	YDR102C
YDR104C	YDR103W	YDR105C
YDR108W	YDR107C	YDR109C
YDR110W	YDR109C	YDR111C
YDR113C	YDR111C	YDR112W
YDR123C	YDR122W	YDR124W
YDR124W	YDR123C	YDR125C
YDR131C	YDR130C	YDR132C
YDR143C	YDR142C	YDR144C
YDR148C	YDR147W	YDR149C
YDR150W	YDR148C	YDR151C
YDR152W	YDR151C	YDR153C
YDR153C	YDR152W	YDR154C
YDR184C	YDR183W	YDR185C
YDR188W	YDR186C	YDR189W
YDR189W	YDR187C	YDR188W
YDR194C	YDR192C	YDR193W
YDR205W	YDR204W	YDR206W
YDR207C	YDR206W	YDR208W
YDR212W	YDR211W	YDR213W
YDR214W	YDR213W	YDR215C
YDR217C	YDR216W	YDR218C
YDR218C	YDR217C	YDR219C
YDR221W	YDR220C	YDR222W
YDR224C	YDR223W	YDR225W
YDR225W	YDR224C	YDR226W
YDR228C	YDR227W	YDR229W
YDR243C	YDR242W	YDR244W
YDR246W	YDR245W	YDR246W-A
YDR248C	YDR247W	YDR249C
YDR249C	YDR248C	YDR250C
YDR257C	YDR256C	YDR258C
YDR260C	YDR259C	YDR261C
YDR265W	YDR264C	YDR266C
YDR266C	YDR265W	YDR267C
YDR283C	YDR282C	YDR284C
YDR288W	YDR287W	YDR289C
YDR294C	YDR293C	YDR295C
YDR301W	YDR300C	YDR302W
YDR302W	YDR301W	YDR303C
YDR310C	YDR309C	YDR311W
YDR322C-A	YDR322W	YDR323C
YDR328C	YDR326C	YDR329C
YDR335W	YDR334W	YDR336W
YDR336W	YDR335W	YDR337W
YDR339C	YDR338C	YDR340W
YDR349C	YDR348C	YDR350C
YDR350C	YDR349C	YDR351W
YDR354W	YDR353W	YDR355C
YDR357C	YDR355C	YDR356W
YDR363W-A	YDR363W	YDR364C
YDR367W	YDR366C	YDR368W
YDR369C	YDR368W	YDR370C
YDR372C	YDR371W	YDR371C-A
YDR378C	YDR377W	YDR379W
YDR381W	YDR380W	YDR381C-A
YDR383C	YDR382W	YDR384C
YDR386W	YDR385W	YDR387C
YDR388W	YDR387C	YDR389W
YDR390C	YDR389W	YDR391C
YDR394W	YDR393W	YDR395W
YDR397C	YDR395W	YDR398W
YDR398W	YDR396W	YDR397C
YDR408C	YDR407C	YDR409W
YDR410C	YDR409W	YDR411C
YDR416W	YDR415C	YDR417C
YDR425W	YDR424C	YDR427W
YDR435C	YDR434W	YDR436W
YDR439W	YDR438W	YDR440W
YDR440W	YDR439W	YDR441C
YDR443C	YDR441C	YDR444W
YDR448W	YDR447C	YDR449C
YDR454C	YDR453C	YDR455C
YDR456W	YDR454C	YDR457W
YDR457W	YDR455C	YDR456W
YDR460W	YDR459C	YDR461W
YDR464W	YDR463W	YDR465C
YDR468C	YDR466W	YDR467C
YDR470C	YDR469W	YDR471W
YDR472W	YDR471W	YDR473C
YDR476C	YDR475C	YDR477W
YDR478W	YDR477W	YDR479C
YDR485C	YDR484W	YDR486C
YDR493W	YDR491C	YDR492W
YDR496C	YDR495C	YDR497C
YDR498C	YDR497C	YDR499W
YDR499W	YDR498C	YDR500C
YDR503C	YDR502C	YDR504C
YDR510W	YDR508C	YDR509W
YDR513W	YDR511W	YDR514C
YDR517W	YDR516C	YDR518W
YDR522C	YDR520C	YDR521W
YAL061W	YAL062W	YAL060W
YAL055W	YAL056W	YAL054C
YAL049C	YAL051W	YAL048C
YAL044W-A	YAL046C	YAL044C
YAL041W	YAL042C-A	YAL042W
YAL035W	YAL036C	YAL034C-B
YAL034W-A	YAL035W	YAL034C
YAL027W	YAL028W	YAL026C
YAL022C	YAL023C	YAL021C
YAL020C	YAL021C	YAL019W
YAL016W	YAL016C-B	YAL015C
YAL013W	YAL014C	YAL012W
YAL010C	YAL011W	YAL009W
YAL008W	YAL009W	YAL007C
YAR002W	YAL001C	YAR002C-A
YAR014C	YAR015W
YBL107C	YBL107W-A	YBL106C
YBL105C	YBL106C	YBL104C
YBL102W	YBL103C	YBL101C
YBL097W	YBL098W	YBL096C
YBL093C	YBL095W	YBL094C
YBL090W	YBL091C	YBL089W
YBL086C	YBL087C	YBL085W
YBL084C	YBL085W	YBL083C
YBL078C	YBL079W	YBL077W
YBL076C	YBL078C	YBL075C
YBL074C	YBL075C	YBL072C
YBL071W-A	YBL071C-B	YBL070C
YBL066C	YBL067C	YBL064C
YBL057C	YBL058W	YBL056W
YBL052C	YBL054W	YBL051C
YBL051C	YBL053W	YBL052C
YBL046W	YBL047C	YBL045C
YBL028C	YBL029W	YBL027W
YBL018C	YBL019W	YBL017C
YBL010C	YBL012C	YBL011W
YBL006C	YBL007C	YBL005W
YBL004W	YBL003C
YBL001C	YBL002W	YBR001C
YBR003W	YBR002C	YBR004C
YBR004C	YBR003W	YBR005W
YBR006W	YBR005W	YBR007C
YBR015C	YBR014C	YBR016W
YBR017C	YBR016W	YBR018C
YBR018C	YBR017C	YBR019C
YBR026C	YBR025C	YBR027C
YBR030W	YBR029C	YBR031W
YBR037C	YBR036C	YBR038W
YBR040W	YBR039W	YBR041W
YBR047W	YBR046C	YBR048W
YBR057C	YBR056W-A	YBR056C-B
YBR060C	YBR059C	YBR061C
YBR061C	YBR060C	YBR062C
YBR065C	YBR063C	YBR064W
YBR071W	YBR070C	YBR072W
YBR077C	YBR076C-A	YBR078W
YBR079C	YBR078W	YBR080C
YBR083W	YBR082C	YBR084W
YBR084C-A	YBR084W	YBR085W
YBR086C	YBR085C-A	YBR087W
YBR088C	YBR087W	YBR089C-A
YBR091C	YBR089C-A	YBR090C
YBR103W	YBR102C	YBR103C-A
YBR106W	YBR105C	YBR107C
YBR115C	YBR114W	YBR116C
YBR120C	YBR119W	YBR121C
YBR123C	YBR122C	YBR125C
YBR126C	YBR125C	YBR126W-A
YBR146W	YBR145W	YBR147W
YBR149W	YBR148W	YBR150C
YBR151W	YBR150C	YBR152W
YBR154C	YBR153W	YBR155W
YBR160W	YBR159W	YBR161W
YBR162W-A	YBR162C	YBR163W
YBR171W	YBR170C	YBR172C
YBR179C	YBR177C	YBR178W
YBR192W	YBR191W-A	YBR193C
YBR196C	YBR195C	YBR196C-A
YBR198C	YBR197C	YBR199W
YBR204C	YBR203W	YBR205W
YBR211C	YBR210W	YBR212W
YBR213W	YBR212W	YBR214W
YBR215W	YBR214W	YBR216C
YBR217W	YBR216C	YBR218C
YBR237W	YBR236C	YBR238C
YBR243C	YBR242W	YBR244W
YBR248C	YBR247C	YBR249C
YBR250W	YBR249C	YBR251W
YBR257W	YBR256C	YBR258C
YBR264C	YBR263W	YBR265W
YBR271W	YBR270C	YBR272C
YBR276C	YBR275C	YBR277C
YBR289W	YBR288C	YBR290W
YEL071W	YEL072W	YEL070W
YEL062W	YEL063C	YEL061C
YEL058W	YEL059W	YEL057C
YEL051W	YEL052W	YEL050W-A
YEL048C	YEL049W	YEL047C
YEL042W	YEL043W	YEL041W
YEL038W	YEL039C	YEL037C
YEL037C	YEL038W	YEL036C
YEL032W	YEL034C-A	YEL033W
YEL026W	YEL027W	YEL025C
YEL024W	YEL025C	YEL023C
YEL023C	YEL024W	YEL022W
YEL021W	YEL022W	YEL020C-B
YEL016C	YEL017W	YEL015W
YER016W	YER014C-A	YER015W
YER025W	YER024W	YER026C
YER029C	YER028C	YER030W
YER038C	YER037W	YER038W-A
YER041W	YER040W	YER042W
YER044C	YER043C	YER044C-A
YER046W	YER045C	YER046W-A
YER048W-A	YER048C	YER049W
YER058W	YER057C	YER059W
YER063W	YER062C	YER064C
YER068W	YER067W	YER067C-A
YER072W	YER071C	YER073W
YER080W	YER079W	YER081W
YER096W	YER095W	YER097W
YER102W	YER101C	YER103W
YER105C	YER104W	YER106W
YER112W	YER111C	YER113C
YER120W	YER119C	YER121W
YER124C	YER123W	YER125W
YER128W	YER127W	YER129W
YER133W	YER132C	YER133W-A
YER139C	YER138W-A	YER140W
YER140W	YER139C	YER141W
YER157W	YER156C	YER158C
YER158C	YER157W	YER158W-A
YER166W	YER165W	YER167W
YER168C	YER167W	YER169W
YER171W	YER170W	YER172C
YER173W	YER172C	YER174C
YER182W	YER181C	YER183C
YFL049W	YFL050C	YFL048C
YFL047W	YFL048C	YFL046W
YFL045C	YFL046W	YFL044C
YFL044C	YFL045C	YFL042C
YFL040W	YFL041W	YFL039C
YFL036W	YFL037W	YFL034C-B
YFL034C-B	YFL036W	YFL034C-A
YFL021W	YFL022C	YFL020C
YFL003C	YFL004W
YFL002C	YFL001W
YFL001W	YFL002C	YFR001W
YFR008W	YFR007W	YFR009W
YFR016C	YFR015C	YFR017C
YFR018C	YFR017C	YFR019W
YFR019W	YFR018C	YFR020W
YFR025C	YFR024C-A	YFR026C
YFR041C	YFR040W	YFR042W
YFR048W	YFR047C	YFR049W
YFR055W	YFR054C	YFR057W
YGL228W	YGL229C	YGL227W
YGL227W	YGL228W	YGL226C-A
YGL225W	YGL226W	YGL224C
YGL220W	YGL221C	YGL219C
YGL215W	YGL217C	YGL216W
YGL212W	YGL214W	YGL213C
YGL203C	YGL204C	YGL202W
YGL195W	YGL196W	YGL194C-A
YGL192W	YGL193C	YGL191W
YGL180W	YGL181W	YGL179C
YGL164C	YGL166W	YGL165C
YGL161C	YGL162W	YGL160W
YGL148W	YGL150C	YGL149W
YGL145W	YGL146C	YGL144C
YGL143C	YGL144C	YGL142C
YGL138C	YGL139W	YGL137W
YGL136C	YGL137W	YGL135W
YGL131C	YGL133W	YGL130W
YGL107C	YGL109W	YGL108C
YGL100W	YGL101W	YGL099W
YGL093W	YGL094C	YGL092W
YGL090W	YGL091C	YGL089C
YGL087C	YGL088W	YGL086W
YGL085W	YGL086W	YGL084C
YGL083W	YGL084C	YGL082W
YGL078C	YGL079W	YGL077C
YGL070C	YGL071W	YGL069C
YGL062W	YGL063W	YGL063C-A
YGL054C	YGL055W	YGL053W
YGL050W	YGL052W	YGL051W
YGL047W	YGL048C	YGL045W
YGL037C	YGL038C	YGL036W
YGL030W	YGL031C	YGL029W
YGL014W	YGL015C	YGL013C
YGL012W	YGL013C	YGL011C
YGL004C	YGL005C	YGL003C
YGR003W	YGR002C	YGR004W
YGR007W	YGR006W	YGR008C
YGR012W	YGR010W	YGR011W
YGR016W	YGR015C	YGR017W
YGR024C	YGR022C	YGR023W
YGR026W	YGR025W	YGR027C
YGR031W	YGR030C	YGR032W
YGR033C	YGR032W	YGR034W
YGR037C	YGR036C	YGR038W
YGR042W	YGR041W	YGR043C
YGR044C	YGR043C	YGR045C
YGR053C	YGR052W	YGR054W
YGR055W	YGR054W	YGR056W
YGR066C	YGR065C	YGR067C
YGR067C	YGR066C	YGR068C
YGR078C	YGR077C	YGR079W
YGR095C	YGR094W	YGR096W
YGR098C	YGR097W	YGR099W
YGR110W	YGR111W
YGR117C	YGR114C	YGR115C
YGR119C	YGR118W	YGR120C
YGR122W	YGR121W-A	YGR122C-A
YGR125W	YGR124W	YGR126W
YGR135W	YGR134W	YGR136W
YGR140W	YGR139W	YGR141W
YGR146C	YGR145W	YGR146C-A
YGR147C	YGR146C-A	YGR148C
YGR162W	YGR163W
YGR173W	YGR172C	YGR174C
YGR179C	YGR178C	YGR180C
YGR183C	YGR181W	YGR182C
YGR185C	YGR184C	YGR186W
YGR187C	YGR186W	YGR188C
YGR195W	YGR194C	YGR196C
YGR198W	YGR197C	YGR199W
YGR200C	YGR199W	YGR201C
YGR202C	YGR201C	YGR203W
YGR204W	YGR203W	YGR204C-A
YGR208W	YGR207C	YGR209C
YGR210C	YGR209C	YGR211W
YGR212W	YGR211W	YGR213C
YGR222W	YGR221C	YGR223C
YGR225W	YGR224W	YGR227W
YGR231C	YGR230W	YGR232W
YGR234W	YGR233C	YGR235C
YGR237C	YGR236C	YGR238C
YGR250C	YGR249W	YGR251W
YGR251W	YGR250C	YGR252W
YGR253C	YGR252W	YGR254W
YGR258C	YGR257C	YGR259C
YGR262C	YGR261C	YGR263C
YGR268C	YGR267C	YGR270W
YGR271W	YGR270W	YGR270C-A
YGR278W	YGR277C	YGR279C
YGR282C	YGR281W	YGR283C
YHL038C	YHL039W	YHL037C
YHL036W	YHL037C	YHL035C
YHL032C	YHL033C	YHL031C
YHL031C	YHL032C	YHL030W
YHL014C	YHL015W	YHL013C
YHL010C	YHL011C	YHL009C
YHL004W	YHL006C	YHL003C
YHL002W	YHL003C	YHL001W
YHR002W	YHR001W-A	YHR003C
YHR005C-A	YHR005C	YHR006W
YHR006W	YHR005C-A	YHR007C
YHR022C	YHR021C	YHR022C-A
YHR029C	YHR028C	YHR028W-A
YHR032W	YHR031C	YHR032W-A
YHR033W	YHR032W-A	YHR032C-A
YHR042W	YHR041C	YHR043C
YHR046C	YHR045W	YHR047C
YHR048W	YHR047C	YHR049W
YHR073W	YHR072W-A	YHR074W
YHR076W	YHR075C	YHR077C
YHR081W	YHR080C	YHR082C
YHR086W	YHR085W	YHR086W-A
YHR088W	YHR087W	YHR089C
YHR089C	YHR088W	YHR090C
YHR097C	YHR096C	YHR098C
YHR102W	YHR101C	YHR103W
YHR108W	YHR107C	YHR109W
YHR116W	YHR115C	YHR117W
YHR118C	YHR117W	YHR119W
YHR120W	YHR119W	YHR121W
YHR121W	YHR120W	YHR122W
YHR122W	YHR121W	YHR123W
YHR124W	YHR123W	YHR125W
YHR127W	YHR126C	YHR128W
YHR128W	YHR127W	YHR129C
YHR129C	YHR128W	YHR130C
YHR132C	YHR131C	YHR131W-A
YHR134W	YHR133C	YHR135C
YHR137W	YHR136C	YHR138C
YHR140W	YHR139C-A	YHR141C
YHR149C	YHR148W	YHR150W
YHR150W	YHR149C	YHR151C
YHR156C	YHR155W	YHR157W
YHR158C	YHR157W	YHR159W
YHR172W	YHR171W	YHR173C
YHR175W	YHR174W	YHR175W-A
YHR176W	YHR175W-A	YHR177W
YHR177W	YHR176W	YHR178W
YHR202W	YHR201C	YHR203C
YHR205W	YHR204W	YHR206W
YHR207C	YHR206W	YHR208W
YHR209W	YHR208W	YHR210C
YIL160C	YIL161W	YIL159W
YIL157C	YIL158W	YIL156W-B
YIL155C	YIL156W	YIL154C
YIL150C	YIL151C	YIL149C
YIL136W	YIL137C	YIL135C
YIL134W	YIL134C-A	YIL133C
YIL124W	YIL125W	YIL123W
YIL118W	YIL119C	YIL117C
YIL115C	YIL116W	YIL114C
YIL112W	YIL113W	YIL111W
YIL101C	YIL102C	YIL100C-A
YIL088C	YIL089W	YIL087C
YIL087C	YIL088C	YIL086C
YIL084C	YIL085C	YIL083C
YIL083C	YIL084C	YIL082W
YIL079C	YIL082W	YIL078W
YIL077C	YIL078W	YIL076W
YIL069C	YIL070C	YIL068W-A
YIL057C	YIL059C	YIL058W
YIL047C	YIL048W	YIL046W-A
YIL046W	YIL046W-A	YIL045W
YIL044C	YIL045W	YIL043C
YIL042C	YIL043C	YIL041W
YIL039W	YIL040W	YIL038C
YIL033C	YIL034C	YIL032C
YIL001W	YIL002C	YIR001C
YIR001C	YIL001W	YIR002C
YIR005W	YIR004W	YIR006C
YIR009W	YIR008C	YIR010W
YIR011C	YIR010W	YIR012W
YIR015W	YIR014W	YIR016W
YIR017C	YIR016W	YIR018W
YIR022W	YIR021W-A	YIR023W
YIR028W	YIR027C	YIR029W
YIR034C	YIR033W	YIR035C
YJL194W	YJL196C	YJL193W
YJL183W	YJL184W	YJL182C
YJL180C	YJL182C	YJL181W
YJL178C	YJL179W	YJL177W
YJL176C	YJL177W	YJL174W
YJL174W	YJL176C	YJL175W
YJL171C	YJL172W	YJL170C
YJL166W	YJL167W	YJL165C
YJL163C	YJL164C	YJL162C
YJL157C	YJL158C	YJL156W-A
YJL140W	YJL142C	YJL141C
YJL132W	YJL133W	YJL131C
YJL131C	YJL132W	YJL130C
YJL128C	YJL129C	YJL127W-A
YJL115W	YJL116C
YJL111W	YJL112W	YJL110C
YJL109C	YJL110C	YJL108C
YJL106W	YJL108C	YJL107C
YJL104W	YJL105W	YJL103C
YJL103C	YJL104W	YJL102W
YJL100W	YJL101C	YJL099W
YJL097W	YJL098W	YJL096W
YJL095W	YJL096W	YJL094C
YJL093C	YJL094C	YJL092W
YJL091C	YJL092W	YJL090C
YJL085W	YJL087C	YJL084C
YJL074C	YJL076W	YJL075C
YJL071W	YJL072C	YJL070C
YJL066C	YJL068C	YJL065C
YJL062W	YJL062W-A	YJL061W
YJL051W	YJL052W	YJL050W
YJL048C	YJL049W	YJL047C-A
YJL047C	YJL047C-A	YJL046W
YJL046W	YJL047C	YJL045W
YJL035C	YJL036W	YJL034W
YJL030W	YJL032W	YJL031C
YJL026W	YJL027C	YJL025W
YJL008C	YJL010C	YJL007C
YJL004C	YJL005W	YJL003W
YJL002C	YJL003W	YJL001W
YJR004C	YJR003C	YJR005W
YJR005C-A	YJR005W	YJR006W
YJR021C	YJR019C	YJR020W
YJR024C	YJR022W	YJR023C
YJR030C	YJR031C
YJR031C	YJR030C	YJR032W
YJR033C	YJR032W	YJR034W
YJR042W	YJR041C	YJR043C
YJR047C	YJR046W	YJR048W
YJR049C	YJR048W	YJR050W
YJR051W	YJR050W	YJR052W
YJR057W	YJR056C	YJR058C
YJR060W	YJR059W	YJR061W
YJR072C	YJR070C	YJR071W
YJR106W	YJR105W	YJR107W
YJR115W	YJR113C	YJR114W
YJR117W	YJR116W	YJR118C
YJR131W	YJR130C	YJR132W
YJR145C	YJR144W	YJR146W
YKL203C	YKL204W	YKL202W
YKL201C	YKL203C	YKL198C
YKL197C	YKL198C	YKL196C
YKL189W	YKL190W	YKL188C
YKL180W	YKL181W	YKL179C
YKL161C	YKL162C	YKL160W
YKL157W	YKL159C	YKL156W
YKL156W	YKL157W	YKL155C
YKL154W	YKL155C	YKL153W
YKL140W	YKL141W	YKL139W
YKL134C	YKL136W	YKL135C
YKL130C	YKL132C	YKL131W
YKL128C	YKL129C	YKL127W
YKL125W	YKL126W	YKL124W
YKL122C	YKL124W	YKL123W
YKL106W	YKL106C-A	YKL105C
YKL103C	YKL104C	YKL102C
YKL101W	YKL102C	YKL100C
YKL092C	YKL093W	YKL091C
YKL082C	YKL084W	YKL081W
YKL077W	YKL078W	YKL076C
YKL067W	YKL068W	YKL066W
YKL063C	YKL064W	YKL062W
YKL057C	YKL058W	YKL056C
YKL051W	YKL053W	YKL052C
YKL046C	YKL047W	YKL045W
YKL045W	YKL046C	YKL044W
YKL033W-A	YKL034W	YKL033W
YKL029C	YKL031W	YKL028W
YKL027W	YKL028W	YKL026C
YKL026C	YKL027W	YKL025C
YKL020C	YKL021C	YKL019W
YKL013C	YKL014C	YKL012W
YKL011C	YKL012W	YKL010C
YKR010C	YKR009C	YKR011C
YKR028W	YKR027W	YKR029C
YKR029C	YKR028W	YKR030W
YKR039W	YKR038C	YKR040C
YKR043C	YKR042W	YKR044W
YKR050W	YKR049C	YKR051W
YKR052C	YKR051W	YKR053C
YKR060W	YKR059W	YKR061W
YKR067W	YKR066C	YKR068C
YKR070W	YKR069W	YKR071C
YKR071C	YKR070W	YKR072C
YKR079C	YKR078W	YKR080W
YKR092C	YKR091W	YKR093W
YKR098C	YKR097W	YKR099W
YKR100C	YKR099W	YKR101W
YLL050C	YLL051C	YLL049W
YLL045C	YLL047W	YLL046C
YLL036C	YLL038C	YLL035W
YLL026W	YLL027W	YLL025W
YLL024C	YLL025W	YLL023C
YLL022C	YLL023C	YLL021W
YLL019C	YLL021W	YLL018C-A
YLL015W	YLL018C	YLL014W
YLL014W	YLL015W	YLL013C
YLL011W	YLL012W	YLL010C
YLL008W	YLL009C	YLL007C
YLL006W	YLL006W-A	YLL005C
YLR007W	YLR006C	YLR008C
YLR009W	YLR008C	YLR010C
YLR024C	YLR023C	YLR025W
YLR025W	YLR024C	YLR026C
YLR033W	YLR032W	YLR034C
YLR043C	YLR042C	YLR044C
YLR045C	YLR044C	YLR046C
YLR048W	YLR047C	YLR049C
YLR058C	YLR057W	YLR059C
YLR060W	YLR059C	YLR061W
YLR064W	YLR063W	YLR065C
YLR072W	YLR071C	YLR073C
YLR074C	YLR073C	YLR075W
YLR075W	YLR074C	YLR077W
YLR080W	YLR079W	YLR081W
YLR083C	YLR082C	YLR084C
YLR108C	YLR107W	YLR109W
YLR121C	YLR120C	YLR122C
YLR134W	YLR133W	YLR135W
YLR136C	YLR135W	YLR137W
YLR145W	YLR144C	YLR146C
YLR153C	YLR152C	YLR154C
YLR163C	YLR162W-A	YLR164W
YLR168C	YLR167W	YLR169W
YLR170C	YLR168C	YLR172C
YLR175W	YLR174W	YLR176C
YLR176C	YLR175W	YLR177W
YLR177W	YLR176C	YLR178C
YLR186W	YLR185W	YLR187W
YLR189C	YLR188W	YLR190W
YLR199C	YLR197W	YLR198C
YLR206W	YLR205C	YLR207W
YLR210W	YLR209C	YLR211C
YLR215C	YLR214W	YLR216C
YLR216C	YLR215C	YLR218C
YLR225C	YLR224W	YLR226W
YLR228C	YLR229C	YLR230W
YLR229C	YLR228C	YLR231C
YLR233C	YLR231C	YLR232W
YLR238W	YLR237W	YLR239C
YLR242C	YLR241W	YLR243W
YLR244C	YLR243W	YLR245C
YLR246W	YLR245C	YLR247C
YLR248W	YLR247C	YLR249W
YLR258W	YLR257W	YLR259C
YLR262C	YLR260W	YLR262C-A
YLR263W	YLR262C-A	YLR264W
YLR265C	YLR264C-A	YLR266C
YLR268W	YLR267W	YLR269C
YLR271W	YLR269C	YLR270W
YLR276C	YLR275W	YLR277C
YLR278C	YLR277C	YLR279W
YLR283W	YLR281C	YLR284C
YLR285W	YLR284C	YLR285C-A
YLR286C	YLR285C-A	YLR287C
YLR295C	YLR293C	YLR296W
YLR301W	YLR300W	YLR302C
YLR304C	YLR302C	YLR303W
YLR313C	YLR312W-A	YLR314C
YLR324W	YLR323C	YLR325C
YLR327C	YLR326W	YLR328W
YLR328W	YLR327C	YLR329W
YLR330W	YLR329W	YLR331C
YLR332W	YLR330W	YLR333C
YLR333C	YLR331C	YLR332W
YLR340W	YLR338W	YLR341W
YLR344W	YLR343W	YLR345W
YLR350W	YLR348C	YLR349W
YLR357W	YLR356W	YLR359W
YLR362W	YLR361C-A	YLR363C
YLR363W-A	YLR363C	YLR364W
YLR388W	YLR387C	YLR389C
YLR406C	YLR405W	YLR406C-A
YLR413W	YLR412C-A	YLR414C
YLR417W	YLR415C	YLR416C
YLR422W	YLR421C	YLR423C
YLR424W	YLR423C
YLR426W	YLR425W	YLR427W
YLR435W	YLR433C	YLR436C
YLR436C	YLR434C	YLR435W
YLR438W	YLR437C	YLR438C-A
YLR440C	YLR439W	YLR441C
YLR443W	YLR442C	YLR445W
YLR446W	YLR445W	YLR447C
YLR451W	YLR450W	YLR452C
YLR452C	YLR451W	YLR453C
YLR455W	YLR454W	YLR456W
YLR459W	YLR457C	YLR458W
YML130C	YML131W	YML129C
YML129C	YML130C	YML128C
YML123C	YML124C	YML122C
YML121W	YML122C	YML120C
YML119W	YML120C	YML118W
YML114C	YML115C	YML113W
YML103C	YML104C	YML102W
YML102W	YML103C	YML101C
YML092C	YML093W	YML091C
YML086C	YML087C	YML085C
YML085C	YML086C	YML084W
YML082W	YML084W	YML083C
YML071C	YML072C	YML070W
YML057W	YML058W	YML056C
YML035C	YML036W	YML034C-A
YML024W	YML025C	YML023C
YML018C	YML019W	YML017W
YML017W	YML018C	YML016C
YML013W	YML014W	YML012W
YML007W	YML007C-A	YML006C
YML002W	YML003W	YML001W
YMR001C	YML001W	YMR001C-A
YMR005W	YMR004W	YMR006C
YMR011W	YMR010W	YMR012W
YMR016C	YMR015C	YMR017W
YMR017W	YMR016C	YMR018W
YMR018W	YMR017W	YMR019W
YMR022W	YMR021C	YMR023C
YMR028W	YMR027W	YMR029C
YMR031C	YMR030W	YMR032W
YMR038C	YMR037C	YMR039C
YMR040W	YMR039C	YMR041C
YMR044W	YMR043W
YMR053C	YMR052W	YMR054W
YMR056C	YMR055C	YMR057C
YMR080C	YMR079W	YMR081C
YMR081C	YMR080C	YMR082C
YMR084W	YMR083W	YMR085W
YMR097C	YMR096W	YMR098C
YMR104C	YMR103C	YMR105C
YMR105C	YMR104C	YMR105W-A
YMR109W	YMR108W	YMR110C
YMR118C	YMR117C	YMR119W
YMR120C	YMR119W	YMR119W-A
YMR138W	YMR137C	YMR139W
YMR140W	YMR139W	YMR141C
YMR146C	YMR145C	YMR147W
YMR162C	YMR161W	YMR163C
YMR171C	YMR170C	YMR172W
YMR173W	YMR172W	YMR172C-A
YMR176W	YMR175W-A	YMR177W
YMR179W	YMR178W	YMR180C
YMR184W	YMR183C	YMR185W
YMR185W	YMR184W	YMR186W
YMR191W	YMR190C	YMR192W
YMR193W	YMR192W	YMR193C-A
YMR196W	YMR195W	YMR197C
YMR197C	YMR196W	YMR198W
YMR208W	YMR207C	YMR209C
YMR221C	YMR220W	YMR222C
YMR223W	YMR222C	YMR224C
YMR231W	YMR230W-A	YMR232W
YMR232W	YMR231W	YMR233W
YMR236W	YMR235C	YMR237W
YMR238W	YMR237W	YMR239C
YMR241W	YMR240C	YMR242C
YMR244W	YMR243C	YMR244C-A
YMR250W	YMR247W-A	YMR251W
YMR251W	YMR250W	YMR251W-A
YMR255W	YMR254C	YMR256C
YMR271C	YMR270C	YMR272C
YMR288W	YMR287C	YMR289W
YMR305C	YMR304W	YMR306W
YMR306W	YMR304C-A	YMR305C
YNL306W	YNL307C	YNL305C
YNL300W	YNL301C	YNL299W
YNL297C	YNL298W	YNL295W
YNL279W	YNL280C	YNL278W
YNL271C	YNL272C	YNL270C
YNL265C	YNL267W	YNL264C
YNL185C	YNL186W	YNL183C
YNL182C	YNL183C	YNL181W
YNL162W	YNL162W-A	YNL161W
YNL160W	YNL161W	YNL159C
YNL157W	YNL158W	YNL156C
YNL155W	YNL156C	YNL154C
YNL147W	YNL148C	YNL146C-A
YNL144C	YNL145W	YNL143C
YNL138W	YNL138W-A	YNL137C
YNL135C	YNL136W	YNL134C
YNL132W	YNL133C	YNL131W
YNL124W	YNL125C	YNL123W
YNL107W	YNL109W	YNL108C
YNL094W	YNL095C	YNL093W
YNL092W	YNL093W	YNL091W
YNL083W	YNL084C	YNL082W
YNL068C	YNL069C	YNL067W-A
YNL067W	YNL067W-B	YNL066W
YNL066W	YNL067W	YNL065W
YNL055C	YNL056W
YNL052W	YNL053W	YNL051W
YNL049C	YNL050C	YNL048W
YNL047C	YNL048W	YNL046W
YNL041C	YNL042W	YNL040W
YNL037C	YNL038W	YNL036W
YNL020C	YNL021W	YNL019C
YNL016W	YNL017C	YNL015W
YNL014W	YNL015W	YNL012W
YNL008C	YNL009W	YNL007C
YNL007C	YNL008C	YNL006W
YNL004W	YNL005C	YNL003C
YNL003C	YNL004W	YNL002C
YNL001W	YNL002C	YNR001C
YNR001C	YNL001W	YNR001W-A
YNR002C	YNR001W-A	YNR003C
YNR026C	YNR024W	YNR025C
YNR043W	YNR041C	YNR042W
YNR044W	YNR043W	YNR045W
YNR047W	YNR046W	YNR048W
YNR065C	YNR064C	YNR066C
YNR067C	YNR066C	YNR068C
YOL133W	YOL135C	YOL132W
YOL131W	YOL132W	YOL130W
YOL122C	YOL123W	YOL121C
YOL113W	YOL114C	YOL112W
YOL112W	YOL113W	YOL111C
YOL110W	YOL111C	YOL109W
YOL103W	YOL102C
YOL100W	YOL101C	YOL098C
YOL097C	YOL097W-A	YOL096C
YOL096C	YOL097C	YOL095C
YOL089C	YOL090W	YOL088C
YOL087C	YOL088C	YOL086W-A
YOL086C	YOL086W-A	YOL085W-A
YOL084W	YOL085W-A	YOL085C
YOL073C	YOL075C	YOL072W
YOL067C	YOL068C	YOL066C
YOL066C	YOL067C	YOL065C
YOL064C	YOL065C	YOL063C
YOL061W	YOL062C	YOL060C
YOL052C	YOL052C-A	YOL051W
YOL043C	YOL044W	YOL042W
YOL041C	YOL042W	YOL040C
YOL039W	YOL040C	YOL038C-A
YOL038W	YOL038C-A	YOL037C
YOL036W	YOL038W	YOL034W
YOL030W	YOL031C	YOL029C
YOL016C	YOL017W	YOL015W
YOL011W	YOL012C	YOL010W
YOL007C	YOL008W	YOL006C
YOL006C	YOL007C	YOL005C
YOL002C	YOL003C	YOL001W
YOR003W	YOR002W	YOR004W
YOR007C	YOR006C	YOR008C
YOR016C	YOR015W	YOR017W
YOR018W	YOR017W	YOR019W
YOR019W	YOR018W	YOR020C
YOR025W	YOR024W	YOR026W
YOR028C	YOR027W	YOR029W
YOR033C	YOR032W-A	YOR034C
YOR034C	YOR033C	YOR034C-A
YOR049C	YOR048C	YOR050C
YOR070C	YOR069W	YOR068C
YOR076C	YOR075W	YOR077W
YOR083W	YOR081C	YOR084W
YOR085W	YOR084W	YOR086C
YOR086C	YOR085W	YOR087W
YOR089C	YOR087W	YOR090C
YOR091W	YOR090C	YOR092W
YOR092W	YOR091W	YOR093C
YOR103C	YOR101W	YOR104W
YOR106W	YOR104W	YOR105W
YOR108W	YOR107W	YOR109W
YOR110W	YOR109W	YOR111W
YOR117W	YOR116C	YOR118W
YOR119C	YOR118W	YOR120W
YOR129C	YOR128C	YOR130C
YOR133W	YOR132W	YOR134W
YOR134W	YOR133W	YOR135C
YOR143C	YOR144C
YOR149C	YOR148C	YOR150W
YOR156C	YOR155C	YOR157C
YOR171C	YOR169C	YOR172W
YOR178C	YOR177C	YOR179C
YOR179C	YOR178C	YOR180C
YOR180C	YOR179C	YOR181W
YOR185C	YOR184W	YOR186W
YOR190W	YOR189W	YOR191W
YOR205C	YOR203W	YOR204W
YOR208W	YOR207C	YOR209C
YOR209C	YOR208W	YOR210W
YOR210W	YOR209C	YOR211C
YOR212W	YOR211C	YOR213C
YOR219C	YOR217W	YOR218C
YOR221C	YOR220W	YOR222W
YOR223W	YOR222W	YOR224C
YOR224C	YOR223W	YOR225W
YOR228C	YOR227W	YOR229W
YOR232W	YOR231W	YOR231C-A
YOR236W	YOR235W	YOR237W
YOR249C	YOR247W	YOR248W
YOR281C	YOR280C	YOR283W
YOR283W	YOR281C	YOR282W
YOR290C	YOR289W	YOR291W
YOR293W	YOR292C	YOR293C-A
YOR295W	YOR294W	YOR296W
YOR299W	YOR298C-A	YOR301W
YOR303W	YOR302W	YOR304W
YOR316C	YOR315W	YOR316C-A
YOR321W	YOR320C	YOR322C
YOR332W	YOR330C	YOR333C
YOR344C	YOR345C	YOR346W
YOR363C	YOR362C	YOR364W
YOR375C	YOR374W	YOR376W
YOR384W	YOR383C	YOR385W
YOR393W	YOR392W	YOR394W
YPL279C	YPL280W	YPL278C
YPL270W	YPL271W	YPL269W
YPL264C	YPL265W	YPL263C
YPL240C	YPL241C	YPL239W
YPL235W	YPL236C	YPL234C
YPL203W	YPL204W	YPL202C
YPL200W	YPL201C	YPL199C
YPL198W	YPL199C	YPL196W
YPL189W	YPL189C-A	YPL188W
YPL184C	YPL186C	YPL185W
YPL178W	YPL179W	YPL177C
YPL176C	YPL177C	YPL175W
YPL172C	YPL173W	YPL171C
YPL171C	YPL172C	YPL170W
YPL151C	YPL152W	YPL150W
YPL119C	YPL119C-A	YPL118W
YPL117C	YPL118W	YPL116W
YPL106C	YPL107W	YPL105C
YPL061W	YPL062W	YPL060W
YPL060W	YPL061W
YPL059W	YPL058C
YPL057C	YPL058C	YPL056C
YPL053C	YPL054W	YPL052W
YPL048W	YPL049C	YPL047W
YPL019C	YPL020C	YPL018W
YPL015C	YPL016W	YPL014W
YPR006C	YPR005C	YPR007C
YPR008W	YPR007C	YPR009W
YPR009W	YPR008W	YPR010C
YPR013C	YPR012W	YPR014C
YPR021C	YPR020W	YPR022C
YPR023C	YPR022C	YPR024W
YPR032W	YPR031W	YPR033C
YPR042C	YPR041W	YPR043W
YPR051W	YPR049C	YPR052C
YPR072W	YPR071W	YPR073C
YPR081C	YPR080W	YPR082C
YPR115W	YPR114W	YPR116W
YPR138C	YPR139C
YPR145W	YPR144C	YPR145C-A
YPR148C	YPR146C	YPR147C
YPR149W	YPR148C	YPR150W
YPR153W	YPR152C	YPR154W
YPR157W	YPR156C	YPR158W
YPR173C	YPR172W	YPR174C
YPR182W	YPR181C	YPR183W
YPR200C	YPR199C	YPR201W
