# Supplementary material for: Gene Repositioning Is Under Constraints After Evolutionary Conserved Gene Neighborhood Separate
Source: Front Genet. 2019 Oct 3;10:1030. doi: 10.3389/fgene.2019.01030 (PMC6785632; doi:10.3389/fgene.2019.01030)
Supplement: Supplementary file 4 [file Table_3.xlsx]

## Sheet: Sheet1
Table S3 GO process enrichment of ECNS and NECNS genes.
ECNS genes						NECNS genes
GOID	TERM	CORRECTED_PVALUE				GOID	TERM	CORRECTED_PVALUE
GO:0009987	cellular process	6.84373e-23				GO:0006811	ion transport	3.96764e-06
GO:0008152	metabolic process	1.65029e-13				GO:0055085	transmembrane transport	1.1394e-05
GO:0044237	cellular metabolic process	2.24299e-11				GO:0000128	flocculation	4.85135e-05
GO:0044238	primary metabolic process	2.57354e-11				GO:0015850	organic hydroxy compound transport	7.01724e-05
GO:0065007	biological regulation	3.02261e-11				GO:0034220	ion transmembrane transport	0.000355813
GO:0050789	regulation of biological process	4.33577e-11				GO:0098630	aggregation of unicellular organisms	0.000893523
GO:0071704	organic substance metabolic process	8.57485e-11				GO:0098743	cell aggregation	0.000893523
GO:0050794	regulation of cellular process	2.04691e-10				GO:0034219	carbohydrate transmembrane transport	0.00504716
GO:0016043	cellular component organization	3.89166e-10				GO:0008643	carbohydrate transport	0.00671732
GO:0071840	cellular component organization or biogenesis	1.2982e-09				GO:0000501	flocculation via cell wall protein-carbohydrate interaction	0.00984884
GO:0006807	nitrogen compound metabolic process	8.74613e-08
GO:0006464	cellular protein modification process	5.70557e-07
GO:0036211	protein modification process	5.70557e-07
GO:0048519	negative regulation of biological process	7.66351e-07
GO:0050896	response to stimulus	9.03161e-07
GO:0019222	regulation of metabolic process	1.36239e-06
GO:0060255	regulation of macromolecule metabolic process	2.10892e-06
GO:0006996	organelle organization	2.42689e-06
GO:1901360	organic cyclic compound metabolic process	2.53488e-06
GO:0051179	localization	3.16515e-06
GO:0043170	macromolecule metabolic process	3.18321e-06
GO:0006725	cellular aromatic compound metabolic process	3.87409e-06
GO:0031323	regulation of cellular metabolic process	4.17512e-06
GO:0006139	nucleobase-containing compound metabolic process	1.18168e-05
GO:0046483	heterocycle metabolic process	1.20858e-05
GO:0008104	protein localization	1.53795e-05
GO:0006810	transport	1.58175e-05
GO:0048523	negative regulation of cellular process	1.58261e-05
GO:0033036	macromolecule localization	2.12356e-05
GO:0080090	regulation of primary metabolic process	2.57008e-05
GO:0051171	regulation of nitrogen compound metabolic process	3.44325e-05
GO:0051234	establishment of localization	4.35552e-05
GO:0010468	regulation of gene expression	5.16834e-05
GO:0043412	macromolecule modification	8.1149e-05
GO:0051716	cellular response to stimulus	8.2896e-05
GO:0009892	negative regulation of metabolic process	0.000218294
GO:0006793	phosphorus metabolic process	0.000261198
GO:0006796	phosphate-containing compound metabolic process	0.000420516
GO:0051641	cellular localization	0.000490363
GO:0010605	negative regulation of macromolecule metabolic process	0.000558533
GO:0010629	negative regulation of gene expression	0.000574987
GO:0090304	nucleic acid metabolic process	0.000651079
GO:0071705	nitrogen compound transport	0.000826915
GO:0044085	cellular component biogenesis	0.00104028
GO:0031326	regulation of cellular biosynthetic process	0.00131895
GO:0042886	amide transport	0.00151139
GO:0009889	regulation of biosynthetic process	0.00154537
GO:0009056	catabolic process	0.00175646
GO:0015031	protein transport	0.00203879
GO:0071702	organic substance transport	0.00231395
GO:0010556	regulation of macromolecule biosynthetic process	0.0025419
GO:2000112	regulation of cellular macromolecule biosynthetic process	0.00262814
GO:0022607	cellular component assembly	0.00292736
GO:0015833	peptide transport	0.00310635
GO:0044248	cellular catabolic process	0.00420395
GO:0046907	intracellular transport	0.00505069
GO:0006325	chromatin organization	0.00523588
GO:0045184	establishment of protein localization	0.00550635
GO:0051252	regulation of RNA metabolic process	0.00575944
GO:0043933	protein-containing complex subunit organization	0.00605891
GO:0016070	RNA metabolic process	0.00651219
GO:0006950	response to stress	0.00715266
GO:0019219	regulation of nucleobase-containing compound metabolic process	0.00870689
GO:0044260	cellular macromolecule metabolic process	0.00900088
GO:0032774	RNA biosynthetic process	0.00912893
